# Supplementary material for: The Identification and Characteristics of Immune-Related MicroRNAs in Haemocytes of Oyster Crassostrea gigas
Source: PLoS One. 2014 Feb 6;9(2):e88397. doi: 10.1371/journal.pone.0088397 (PMC3916443; doi:10.1371/journal.pone.0088397)
Supplement: Table S1 — The sequence and position information of known miRNAs in oyster. (XLSX) [file pone.0088397.s001.xlsx]

## Sheet: Sheet1
Id	Name	Mature miRNA sequence	MiRNA* sequence	Precursor sequence	Pisition
1	cgi-bantam	TGAGATCATTGTGAAAACTGATT	CTGGTTTTCATAATGGTTTGAGA	CTGGTTTTCATAATGGTTTGAGATTGTGTTAGATTCTGAGATCATTGTGAAAACTGATT	scaffold950:540423..540482:+
2	cgi-let-7	TGAGGTAGTAGGTTGTATAGTT	CTATACAACTTGCTAGCTTTCC	TGAGGTAGTAGGTTGTATAGTTGAGAATTACAACACATTTTATGGAGAACTATACAACTTGCTAGCTTTCC	scaffold43364:47258..47329:-
3	cgi-miR-1	TGGAATGTAAAGAAGTATGTAT	CCATACTTCTTTGCTATCCCATA	CCATACTTCTTTGCTATCCCATATGTACACCCTGATCAGTTATGGAATGTAAAGAAGTATGTAT	scaffold1174:365483..365547:+
4	cgi-miR-100	AACCCGTAGATCCGAACTTGTG	CAAGCTCAGATCTAGGGGTCTG	AACCCGTAGATCCGAACTTGTGTGGGCAATTCTCAAGCTCAGATCTAGGGGTCTG	scaffold43364:47988..48043:-
5	cgi-miR-10a	TACCCTGTAGATCCGAATTTGT	AAATTCGTATTTGCGGCGTAAT	TACCCTGTAGATCCGAATTTGTATGAAATTTCATAAACAAATTCGTATTTGCGGCGTAAT	scaffold801:461649..461709:-
6	cgi-miR-10b	TTACCCTGTAGAACCGAGCGAGT	CAGCTCGTTTCTGAGGGTTCAC	TTACCCTGTAGAACCGAGCGAGTGTAGCCGGTAACACAGCTCGTTTCTGAGGGTTCAC	scaffold145:700580..700638:+
7	cgi-miR-1175	TGAGATTCAACTCCTCCAACTGC	AGTGGAGAGAGTTTTATCTCATC	AGTGGAGAGAGTTTTATCTCATCGTAAATTGCCGGGTGAGATTCAACTCCTCCAACTGC	scaffold514:99889..99948:-
8	cgi-miR-12	TGAGTATTACATCAGGTACTGA	AGTACCTTCTGTGATATTCTTA	TGAGTATTACATCAGGTACTGAGTGAAAGTAGTTCAGTACCTTCTGTGATATTCTTA	scaffold1785:68053..68110:-
9	cgi-miR-124	TAAGGCACGCGGTGAATGCCA	GTGTTCACCGGGTAGACCTTGAT	GTGTTCACCGGGTAGACCTTGATGGTATAGAACAATTAAGGCACGCGGTGAATGCCA	scaffold427:141060..141117:+
9	cgi-miR-124	TAAGGCACGCGGTGAATGCCA	GTGTTCACCGGGTAGACCTTGAT	GTGTTCACCGGGTAGACCTTGATGGTATAGAACAATTAAGGCACGCGGTGAATGCCA	scaffold427:142710..142767:+
9	cgi-miR-124	TAAGGCACGCGGTGAATGCCA	GTGTTCACCGGGTAGACCTTGAT	GTGTTCACCGGGTAGACCTTGATGGTATAGAACAATTAAGGCACGCGGTGAATGCCA	scaffold427:142710..142767:+
10	cgi-miR-125	TCCCTGAGACCATAACTTGTGA	ACAGGTTCTGGTTTCTGGACT	TCCCTGAGACCATAACTTGTGAATATTTTCACAGGTTCTGGTTTCTGGACT	scaffold43364:40021..40072:-
11	cgi-miR-133	TTGGTCCCCTTCAACCAGCTGT	AGTTGGTTGAGATTGGGCCAA	AGTTGGTTGAGATTGGGCCAAATACGTTCAGCCAGTTAAATTTGGTCCCCTTCAACCAGCTGT	scaffold1174:373458..373521:+
12	cgi-miR-153	TTGCATAGTCACAAAAGTGATC	CAGCTTTTGTGATTTAGCAATT	CAGCTTTTGTGATTTAGCAATTGTCCACTACACAAATTGCATAGTCACAAAAGTGATC	scaffold586:430269..430327:+
13	cgi-miR-182	CTTGGCACTTGTAGAATTCACTGA	AGTGAATCTATAGTGGCAACCG	CTTGGCACTTGTAGAATTCACTGATACTTGAATATTTAATCTCAGTGAATCTATAGTGGCAACCG	scaffold626:26567..26632:+
14	cgi-miR-183	AATGGCACTGGTAGAATTCACGG	GTGGACTATCAATTGCCATACA	AATGGCACTGGTAGAATTCACGGGGTATCACTGACCGTGGACTATCAATTGCCATACA	scaffold626:18351..18409:+
15	cgi-miR-184a	TGGACGGAGGTCTGATAAGGG	CTCCTCAAACATTCGTCACAAT	CTCCTCAAACATTCGTCACAATGACATTTAAACATTGGACGGAGGTCTGATAAGGG	scaffold43150:66305..66361:-
15	cgi-miR-184a	TGGACGGAGGTCTGATAAGGG	TTTGTCATACATTCGTCACGGT	TTTGTCATACATTCGTCACGGTGACATTATACACTGGACGGAGGTCTGATAAGGG	scaffold43150:62920..62975:-
15	cgi-miR-184a	TGGACGGAGGTCTGATAAGGG	CTTGTCATACATTCGTCACAGT	CTTGTCATACATTCGTCACAGTGTCATTCAAACACTGGACGGAGGTCTGATAAGGG	scaffold121:721341..721397:-
15	cgi-miR-184a	TGGACGGAGGTCTGATAAGGG	CTTGTCACACATTCGTCACAGT	CTTGTCACACATTCGTCACAGTGTCATTCAAACACTGGACGGAGGTCTGATAAGGG	scaffold121:721728..721784:-
16	cgi-miR-184b	TGGACGGAGAACTGATAAGGGC	CCTTATCACTTGTTCGTCGCAGT	CCTTATCACTTGTTCGTCGCAGTTGCTATAGAAACACTGGACGGAGAACTGATAAGGGC	scaffold1832:85297..85356:-
17	cgi-miR-184c	TGGACGGAAGCCTGATAAGGGA	CCATGTCACACATTCGTCACAGT	CCATGTCACACATTCGTCACAGTGACATTCAAACACTGGACGGAAGCCTGATAAGGGA	scaffold121:721086..721144:-
18	cgi-miR-184d	TGGACGGAAGTCTGATAAGGGA	CCATGTCACACATTCGTCACAGTG	CCATGTCACACATTCGTCACAGTGTCATTCAAACACTGGACGGAAGTCTGATAAGGGA	scaffold121:719040..719098:-
18	cgi-miR-184d	TGGACGGAAGTCTGATAAGGGA	CCATGTCACACATTCGTCACAGTG	CCATGTCACACATTCGTCACAGTGTCATTCAAACACTGGACGGAAGTCTGATAAGGGA	scaffold121:719168..719226:-
18	cgi-miR-184d	TGGACGGAAGTCTGATAAGGGA	CCATGTCACACATTCGTCACAGTG	CCATGTCACACATTCGTCACAGTGTCATTCAAACACTGGACGGAAGTCTGATAAGGGA	scaffold121:719296..719354:-
18	cgi-miR-184d	TGGACGGAAGTCTGATAAGGGA	CCGTATCATACATTCGTCACAGT	CCGTATCATACATTCGTCACAGTGACATTAAAACACTGGACGGAAGTCTGATAAGGGA	scaffold43150:64047..64105:-
19	cgi-miR-190	AGATATGTTTGATATATTTGGTG	CCAAATATCAGACATGTCAAC	AGATATGTTTGATATATTTGGTGAGTGAAATCAAGTCCCACCAAATATCAGACATGTCAAC	scaffold37128:4976..5037:+
20	cgi-miR-193	TACTGGCCTGCAAAATCCCAAA	GGGGAGTTTGCGCGACAGTGTG	GGGGAGTTTGCGCGACAGTGTGTACAAGATTTAATCGTACTGGCCTGCAAAATCCCAAA	scaffold1144:321631..321690:+
21	cgi-miR-1984	TGCCCTATCCGTCAGTCGCTGC	AGGGACTGTCGAATGGGATTTG	TGCCCTATCCGTCAGTCGCTGCCTCGTTTTGAATAGCAGGGACTGTCGAATGGGATTTG	scaffold339:59463..59522:+
22	cgi-miR-1985	TGCCATTTTTATCAGTCACTGTG	CAGGACAGATATGAATGGCATA	TGCCATTTTTATCAGTCACTGTGTGTTTAGAAAATCGCAGGACAGATATGAATGGCATA	scaffold339:60097..60156:+
23	cgi-miR-1986	TGGATTTCCCAAGATCCGTGAT	CGCGGGTCGTGGGGAGCGCCACT	CGCGGGTCGTGGGGAGCGCCACTGTGTCAATCCTCGTGGATTTCCCAAGATCCGTGAT	scaffold264:41066..41124:+
24	cgi-miR-1989	TCAGCTGTCACGATGCCTTCTT	GAAGTTGTCGAGACAGCTGTGT	TCAGCTGTCACGATGCCTTCTTGTGTGAATAGAGTAAGAAGTTGTCGAGACAGCTGTGT	scaffold593:350244..350303:-
25	cgi-miR-1991	CTTACCCTGTAAATCGGAGAAGT	TTCTCGTTTCACAGGGTATATT	CTTACCCTGTAAATCGGAGAAGTCTGAATTTCCTCAGTCAGGTAACTTCTCGTTTCACAGGGTATATT	scaffold1179:770393..770461:+
26	cgi-miR-1992	TCAGCAGTTGTACCACTGATTTG	CGTCAGTGGTGGATTGCTAGATA	CGTCAGTGGTGGATTGCTAGATATAAATCAACTTATCAGCAGTTGTACCACTGATTTG	scaffold43940:216502..216560:-
27	cgi-miR-1993	TATTATGCTGTTATTCACGAGA	TCGGGAATAGCAGTAAAATGCA	TCGGGAATAGCAGTAAAATGCATTGAAGTATACATCCTGTATTATGCTGTTATTCACGAGA	scaffold506:136468..136529:+
28	cgi-miR-1994	TGAGACAGTGTGTCCTCCCT	GAAGGCCTCGCTTGTCTCCATG	GAAGGCCTCGCTTGTCTCCATGATTATTTAACATGAGACAGTGTGTCCTCCCT	scaffold950:63994..64047:-
28	cgi-miR-1994	TGAGACAGTGTGTCCTCCCT	GGTGGTAATGCTGCCTACATG	GGTGGTAATGCTGCCTACATGGTGAGGTGACAACATGAGACAGTGTGTCCTCCCT	scaffold950:63809..63864:-
29	cgi-miR-2001	TTTGTGACCGTTATAATGGGCA	CTCGTTGTATCGATCATCAAAAT	TTTGTGACCGTTATAATGGGCATAACGTCTTATGAATGCTCGTTGTATCGATCATCAAAAT	scaffold1366:96730..96791:+
30	cgi-miR-216	TAATCTCAGCTGGTAATTCTGA	AAGTTACTAGCCGAGATTACA	TAATCTCAGCTGGTAATTCTGAGTTGAGCAAGACCTCAAGTTACTAGCCGAGATTACA	scaffold1785:68809..68867:-
31	cgi-miR-219	AGAACTGTGTATGGACATCAGT	TGATTGTCCAAACGCAATTCT	TGATTGTCCAAACGCAATTCTTGTGAAGGTTAAGCCAAGAACTGTGTATGGACATCAGT	scaffold517:74689..74748:+
32	cgi-miR-242	TTGCGTAGGCGTTGTGCACAGT	TGTGTATTTTGTCTACACAGCA	TTGCGTAGGCGTTGTGCACAGTCGGAACTGACATCACTGTGTATTTTGTCTACACAGCA	scaffold507:280160..280219:+
33	cgi-miR-252a	TTAAGTAGTGGTGCCGCAGGTAC	ACCGGCGCATCTCTACTTTACT	TTAAGTAGTGGTGCCGCAGGTACAAGCTATACTCGAGTCTACCGGCGCATCTCTACTTTACT	scaffold1366:96960..97022:+
34	cgi-miR-252b	TTAAGTACTTGTGCCGCGGGAA	CCCATGGATCAAGTATTTAATA	TTAAGTACTTGTGCCGCGGGAAAGTCTTTGAATCTTCCCATGGATCAAGTATTTAATA	scaffold1366:106402..106460:+
35	cgi-miR-2722	TGGCGCCGTGTAAACACCTACC	AAGGTGTTTCACAGGCGCTACA	AAGGTGTTTCACAGGCGCTACATTGGAGATGACGTGGCGCCGTGTAAACACCTACC	scaffold1347:252942..252998:+
36	cgi-miR-277	TAAATGCATAATCTGGTATGTG	AGTACCAGATGTGCATTGTGCA	AGTACCAGATGTGCATTGTGCATCCGTAGTAGTAGTGTAAATGCATAATCTGGTATGTG	scaffold622:474084..474143:+
37	cgi-miR-278	TCGGTGGGACTTTCGTTCGATT	TCGTTCGGAAGCTCAACAAAGATC	TCGTTCGGAAGCTCAACAAAGATCATTAAACTAACGATCGGTGGGACTTTCGTTCGATT	scaffold1867:73516..73575:+
38	cgi-miR-279	TGACTAGATCCACACTCATCC	ATGGGTGTGTGTCTATTCCAT	ATGGGTGTGTGTCTATTCCATGTTGAAAATGGCCATGACTAGATCCACACTCATCC	scaffold43988:13125..13181:-
39	cgi-miR-281	TGTCATGGAGTTGCTCTCTT	GGGAGATGCTCCGCAGT	TGTCATGGAGTTGCTCTCTTTACCGAGAAGGTCTATGACATCACCGTGTTCTTGCGTGCATGGGAGATGCTCCGCAGT	scaffold678:1138545..1138623:-
39	cgi-miR-281	TGTCATGGAGTTGCTCTCTT	AAGGGAGCATCCGTTGACAGT	AAGGGAGCATCCGTTGACAGTCAGAAATGACGAGCTGTCATGGAGTTGCTCTCTT	scaffold678:1138603..1138658:-
39	cgi-miR-281	TGTCATGGAGTTGCTCTCTT	AAGGGAGCATCCGTTGACAGT	AAGGGAGCATCCGTTGACAGTCAGAAATGACGAGCTGTCATGGAGTTGCTCTCTT	scaffold678:1138603..1138658:-
40	cgi-miR-29a	TAGCACCATTTGAAATCAGTGC	CCTGGTTTCAAGTGGTGAATAGA	CCTGGTTTCAAGTGGTGAATAGATTTTGGAGTGAAAATACTGTCTAGCACCATTTGAAATCAGTGC	scaffold145:184798..184864:+
41	cgi-miR-29b	TAGCACCATTTGAAATCAGTTT	CCTGGTCTCATGTGGTGAATAGA	CCTGGTCTCATGTGGTGAATAGATGGAAACAAGTTCTAGCACCATTTGAAATCAGTTT	scaffold145:188912..188970:+
42	cgi-miR-2a	TATCACAGCCTGCTTGGATCAGT	TGACTAAGTGGCTGTGATGTA	TGACTAAGTGGCTGTGATGTATCATTTACTTATATCACAGCCTGCTTGGATCAGT	scaffold602:445141..445196:+
43	cgi-miR-2b	TATCACAGCTAGCTTTGATGAGCT	ATCATCAAAGTTGGTGTGATGTG	ATCATCAAAGTTGGTGTGATGTGTTAAATTTGCTCATATCACAGCTAGCTTTGATGAGCT	scaffold602:445842..445902:+
44	cgi-miR-2c	GATCACAGCCAGCTTTGATGAG	CACAGAGTTGCTGTGAATTG	CACAGAGTTGCTGTGAATTGTATAACCAACTCAGATCACAGCCAGCTTTGATGAG	scaffold602:445726..445781:+
45	cgi-miR-2d	TATCACAGCCAGCTTTGATGACA	GCATTGAAGTGGCAGTGATGTG	GCATTGAAGTGGCAGTGATGTGCTGATGTACTGTCATATCACAGCCAGCTTTGATGACA	scaffold602:446534..446593:+
46	cgi-miR-2e	TATCACAGCCAGCTTTGATGA	ATCAAAGTGACTGTGAAATG	ATCAAAGTGACTGTGAAATGTTGAATTAAAATTCATATCACAGCCAGCTTTGATGA	scaffold602:445416..445472:+
46	cgi-miR-2e	TATCACAGCCAGCTTTGATGA	TTGTCAAAGTGGTGGTGATGTG	TTGTCAAAGTGGTGGTGATGTGTTGTCATGTTCGTATCACAGCCAGCTTTGATGA	scaffold602:446019..446074:+
47	cgi-miR-307	TCACAACCTCCTTGAATGAGTGT	CCTTATTCAACCTGGTTGTGGT	CCTTATTCAACCTGGTTGTGGTGCCCAATAAACCATCATCACAACCTCCTTGAATGAGTGT	scaffold146:102638..102699:+
48	cgi-miR-315	TTTTGATTGTTGCTCAGAAAGCC	CTATCGAGCAACAATCAAAGAT	TTTTGATTGTTGCTCAGAAAGCCATCTCTAAAAAGCGTGGCTATCGAGCAACAATCAAAGAT	scaffold626:79858..79920:-
49	cgi-miR-317a	TGAACACAGCTGGTGGTATCTTTT	AAGGTACCATTAGGTGTTCACA	AAGGTACCATTAGGTGTTCACATAATTAATGTTGTGAACACAGCTGGTGGTATCTTTT	scaffold622:468583..468641:+
50	cgi-miR-317b	TGAACACAGCTGGTGGTATCTTGT	AAGGTACCATTGTGTGTTTGTATA	AAGGTACCATTGTGTGTTTGTATAGGAATACACTATGAACACAGCTGGTGGTATCTTGT	scaffold622:468076..468135:+
51	cgi-miR-33	GTGCATTGTAGTTGCATTGCA	CAATGCTTCTGCAAAGCAAAT	GTGCATTGTAGTTGCATTGCATTTCAACTAAGTGTGCAATGCTTCTGCAAAGCAAAT	scaffold40442:43816..43873:-
52	cgi-miR-34	TGGCAGTGTGGTTAGCTGGTTGT	AACCACTATTCACACTTCCTTG	TGGCAGTGTGGTTAGCTGGTTGTTATGACAACGTAGAACCCACAACCACTATTCACACTTCCTTG	scaffold622:474792..474857:+
53	cgi-miR-67a	TCACAACCTGCATGAATGAGGGC	CCTTGTTCGGCCTGGTTGTTATG	CCTTGTTCGGCCTGGTTGTTATGTGGACATGTGACATCACAACCTGCATGAATGAGGGC	scaffold226:224595..224654:-
54	cgi-miR-67b	TACAACCTGCTTGAATGAGGCT	CCTTGTTCAGTTGGGTTGTTGC	CCTTGTTCAGTTGGGTTGTTGCGTGACAGCTACGTTACAACCTGCTTGAATGAGGCT	scaffold146:102295..102352:+
55	cgi-miR-7	TGGAAGACTAGTGATTTTGTTGTT	CAATAAATCACAGTTTTCTCCGA	TGGAAGACTAGTGATTTTGTTGTTATATATATCACAGAACAATAAATCACAGTTTTCTCCGA	scaffold1896:30954..31016:+
56	cgi-miR-71	TGAAAGACATGGGTAGTGAGA	TTGCTACTCTGTCTTTTGCA	TGAAAGACATGGGTAGTGAGATGTTTTAAGGGTCACCTTGCTACTCTGTCTTTTGCA	scaffold602:444840..444897:+
57	cgi-miR-72	AGGCAAGATGTTGGCATAGCTGA	AGCTCTGTCACATGCTGCCATT	AGGCAAGATGTTGGCATAGCTGATGACTAGGCTCAGCTCTGTCACATGCTGCCATT	scaffold211:287342..287398:-
58	cgi-miR-745a	AGCTGCCTGATGAAGAGCTGTCC	ACGGCCCTTCACTAGGTAGACTTG	ACGGCCCTTCACTAGGTAGACTTGATGAAATTAACAAGCTGCCTGATGAAGAGCTGTCC	scaffold726:82803..82862:-
59	cgi-miR-745b	GAGCTGCCAAATGAAGGGCTGT	AGTTTTTCCTTTGGCCAGCTATCTC	AGTTTTTCCTTTGGCCAGCTATCTCGTGCAATTCTGAGCTGAGAGCTGCCAAATGAAGGGCTGT	scaffold726:81941..82005:-
60	cgi-miR-8	TAATACTGTCAGGTAAAGATGTC	CATCTTACCGGATAGCATTAGA	CATCTTACCGGATAGCATTAGACTGATTCACTTCTTCTAATACTGTCAGGTAAAGATGTC	scaffold198:1115301..1115361:-
61	cgi-miR-87	GTGAGCAAAGTTTCAGGTGTGT	ACGCCTGTTATTTTGACTCATACCT	ACGCCTGTTATTTTGACTCATACCTTATATATTTGTACAGGTGAGCAAAGTTTCAGGTGTGT	scaffold1600:146061..146123:+
62	cgi-miR-92a	TATTGCACTCGTCCCGGCCGAT	GGGCTGGAGCGGCTGCAAAGCA	GGGCTGGAGCGGCTGCAAAGCAGTGATGGTGGTTTCTGTATTGCACTCGTCCCGGCCGAT	scaffold459:320193..320253:-
63	cgi-miR-92b	AATTGCACCTGTCCCGGCCTGC	AGGCTGTGAAAGGTAGCAATCATTTCA	AGGCTGTGAAAGGTAGCAATCATTTCATGACGTTTACGTGAATTGCACCTGTCCCGGCCTGC	scaffold459:311200..311262:-
64	cgi-miR-92c	AATTGCACAAGTCCCGGCCTGC	CGGCGGGGACCAGGGCAATATGG	CGGCGGGGACCAGGGCAATATGGTGTAACACAAATCCAATTGCACAAGTCCCGGCCTGC	scaffold459:310882..310941:-
65	cgi-miR-92d	TATTGCACCCGTCCCGGCCTGT	AGACTGGGGAGGGTGAAATGCA	AGACTGGGGAGGGTGAAATGCAGTGCATGCTCCTTCTGTATTGCACCCGTCCCGGCCTGT	C33654:9471..9531:+
66	cgi-miR-92e	AATTGCACAAGTCCCGGCCTG	CGGCGGGGACCAGGGCAATATGG	CGGCGGGGACCAGGGCAATATGGTGTAACACAAATCCAATTGCACAAGTCCCGGCCTG	scaffold459:310883..310941:-
67	cgi-miR-96a	CTTGGCACTGGCGGAATAATCAC	GGTTGTTCCCTTGTGTCAATAA	CTTGGCACTGGCGGAATAATCACGTGACAAGTAAAGTGGTTGTTCCCTTGTGTCAATAA	scaffold591:1189387..1189446:-
68	cgi-miR-96b	ATTTGGCACTTGTGGAATAATCG	ATTATACATTGGTGCCAAGTAA	ATTTGGCACTTGTGGAATAATCGTTAAGTTTACAAAGATTATACATTGGTGCCAAGTAA	scaffold77:200772..200831:+
69	cgi-miR-981	TTCGTTGTCGTCGAAACCTGCCT	ACGGGTTTCGCGATCGATGAACA	ACGGGTTTCGCGATCGATGAACATTAAACAAAGTATCTGTTCGTTGTCGTCGAAACCTGCCT	scaffold547:522573..522635:+
70	cgi-miR-9a	TCTTTGGTTATCTAGCTGTATGA	TAAAGCTAGGTTACCAAAGGC	TCTTTGGTTATCTAGCTGTATGATTTCATTTAATATTTCATAAAGCTAGGTTACCAAAGGC	scaffold42448:83582..83643:-
71	cgi-miR-9b	ATAAAGCTAAGTTACCGGAGGC	CTTTGGTTGCTTGGCTGTATGA	CTTTGGTTGCTTGGCTGTATGATTGTATTCGCAATATTATAAAGCTAAGTTACCGGAGGC	scaffold42448:85409..85469:-
