# Supplementary material for: The Identification and Characteristics of Immune-Related MicroRNAs in Haemocytes of Oyster Crassostrea gigas
Source: PLoS One. 2014 Feb 6;9(2):e88397. doi: 10.1371/journal.pone.0088397 (PMC3916443; doi:10.1371/journal.pone.0088397)
Supplement: Table S2 — The sequence and position information of novel miRNAs in oyster. (XLSX) [file pone.0088397.s002.xlsx]

## Sheet: Sheet1
Id	Name	Mature miRNA sequence	MiRNA* sequence	Precursor sequence	Pisition
1	C31910_5466	TGACTTCCAAGAATGCCCCTCA	AGGGGCATTCTTGGAAGACAGT	AGGGGCATTCTTGGAAGACAGTCTGAGGCTGAAGATTAATTGACTTCCAAGAATGCCCCTCA	C31910:2180..2242:-
1	C31910_5466	TGACTTCCAAGAATGCCCCTCA	ATGGGGACATTCCTTTAAT	TGACTTCCAAGAATGCCCCTCATCCATCACATTAGGAGAAACGATTGGATGATGGGGACATTCCTTTAAT	C31910:2132..2202:-
2	scaffold100_808	TGCAACATCGGCACTGCGGCA	CGCAGTGCCGATGTTGCAGATG	CGCAGTGCCGATGTTGCAGATGGGCATGGCATCTGCAACATCGGCACTGCGGCA	scaffold100:1008812..1008866:-
2	scaffold100_808	TGCAACATCGGCACTGCGGCA	CGCAGTGCCGATGTTGCAGATG	CGCAGTGCCGATGTTGCAGATGCCATGCCCATCTGCAACATCGGCACTGCGGCA	scaffold100:1008816..1008870:+
3	scaffold1000_77	AGCAGAGAGCGTCTGGTTGAAC	TCAACCAGACGCTCGGCTGT	TCAACCAGACGCTCGGCTGTCTCCGTAAATCTCCGACAAGCAGAGAGCGTCTGGTTGAAC	scaffold1000:90193..90253:+
4	scaffold1009_5702	CTAGTGAACAGTTGGCTACAGCTCT	ACTGTAGATCTGTCCTAGTA	CTAGTGAACAGTTGGCTACAGCTCTGTCAACAGACTGTAGATCTGTCCTAGTA	scaffold1009:781998..782051:+
4	scaffold1009_5702	CTAGTGAACAGTTGGCTACAGCTCT	ACTGTAGATCTGTCCTAGTA	CTAGTGAACAGTTGGCTACAGCTCTGTCAACAGACTGTAGATCTGTCCTAGTA	scaffold1227:222878..222931:-
5	scaffold1028_4608	TAGTGTATCGGAAACCATTAGC	CAAGGTTTCCGATACACTACG	CAAGGTTTCCGATACACTACGCTGTTTATGAGAAGCATAGTGTATCGGAAACCATTAGC	scaffold1028:30490..30549:-
6	scaffold1144_2255	AAATGCCCCCAGAAATCCTAAA	GTGGGTTTCTAGGCGCATTATTTTC	GTGGGTTTCTAGGCGCATTATTTTCTATTGTTTATGAAAATGCCCCCAGAAATCCTAAA	scaffold1144:349158..349217:+
7	scaffold1174_3059	TTTCGGGCCTTTTGGACAGTGCT	CACGGGAAAGGCCCGAGAAA	TTTCGGGCCTTTTGGACAGTGCTCGGAGAAACAGCACGGGAAAGGCCCGAGAAA	scaffold1174:323482..323536:-
8	scaffold1179_5175	TTCTCGTTTCACAGGGTATATT	CTTACCCTGTAAATCGGAGAAGT	CTTACCCTGTAAATCGGAGAAGTCTGAATTTCCTCAGTCAGGTAACTTCTCGTTTCACAGGGTATATT	scaffold1179:770393..770461:+
9	scaffold121_1166	CTTGTCACACATTCGTCACAGTG	TGGACGGAATTCTGATAAGGGA	CTTGTCACACATTCGTCACAGTGACATTCAAACACTGGACGGAATTCTGATAAGGGA	scaffold121:720702..720759:-
10	scaffold121_1172	TGGACGGAAGTTTGATAAGGGA	CCATGTCACACATTTGTCACAGT	CCATGTCACACATTTGTCACAGTGTCATTCAAACACTGGACGGAAGTTTGATAAGGGA	scaffold121:722242..722300:-
11	scaffold1221_651	TGGCGATGGAATTTGCAGCAA	GTTGCAAACTTCATTGGTAGT	GTTGCAAACTTCATTGGTAGTTTTCTCAGTTATATGACTGGCGATGGAATTTGCAGCAA	scaffold1221:502655..502714:+
12	scaffold1228_4723	ATTTCCATGTCTCTTGAAATGT	ATTTCAGTGGTATGGTGGTGT	ATTTCCATGTCTCTTGAAATGTATGACAAATGAGGCTGCATTTCAGTGGTATGGTGGTGT	scaffold1228:85075..85135:+
12	scaffold1228_4723	ATTTCCATGTCTCTTGAAATGT	ATTTCAGTGGTATGGTGGTGT	ATTTCCATGTCTCTTGAAATGTATGACAAATGACGCTGCATTTCAGTGGTATGGTGGTGT	scaffold304:118149..118209:+
12	scaffold1228_4723	ATTTCCATGTCTCTTGAAATGT	ATTTCAGTGGTATGGTGGTGT	ATTTCCATGTCTCTTGAAATGTATGACAAATGAGGCTGCATTTCAGTGGTATGGTGGTGT	scaffold33210:3147..3207:+
13	scaffold1272_1464	ACAAATCTTGACTCCTTACTGA	CGTTTGGAGTTTAGTGTTTGATT	CGTTTGGAGTTTAGTGTTTGATTGTGTAAATAATGCAACAAATCTTGACTCCTTACTGA	scaffold1272:11651..11710:-
13	scaffold1272_1464	ACAAATCTTGACTCCTTACTGA	CGTTTGGAGTTTAGTGTTTGATT	CGTTTGGAGTTTAGTGTTTGATTGTGTAAATAATGCAACAAATCTTGACTCCTTACTGA	C24654:2486..2545:+
14	scaffold1288_4620	ATTGGCACTGTCTAATTGCAGGT	CTGTGATAGAAAGTGTCAAAAT	ATTGGCACTGTCTAATTGCAGGTGAAAACTATACACCTGTGATAGAAAGTGTCAAAAT	scaffold1288:2991..3049:+
15	scaffold1299_4766	AAAAGTTTATACATGACTGTAC	CTGGTTATGTACAAACTTTTA	CTGGTTATGTACAAACTTTTAAATAAAAAAAAAAAGTTTATACATGACTGTAC	scaffold1299:63348..63401:-
16	scaffold1318_4274	CAGGCCTATTCGATTCAATCCAT	GGATTGGTTGAATAGGTCCCT	CAGGCCTATTCGATTCAATCCATAGTGTTTAAAGTTAAATGGATTGGTTGAATAGGTCCCT	scaffold1318:165422..165483:+
17	scaffold1324_2487	ATCGGTAGGTAGAATCTGCTAC	AGCGGAGTCTTCTTATCGACAG	ATCGGTAGGTAGAATCTGCTACGAGAATATAGTACACTAGCGGAGTCTTCTTATCGACAG	scaffold1324:399934..399994:-
18	scaffold1347_4132	TGGCGCCGTGTAAACACCTACCC	AAAGGTGTTTCACAGGCGCTAC	AAAGGTGTTTCACAGGCGCTACATTGGAGATGACGTGGCGCCGTGTAAACACCTACCC	scaffold1347:252941..252999:+
19	scaffold1366_3507	ACCGGCGCATCTCTACTTTACT	TTAAGTAGTGGTGCCGCAGGTAC	TTAAGTAGTGGTGCCGCAGGTACAAGCTATACTCGAGTCTACCGGCGCATCTCTACTTTACT	scaffold1366:96960..97022:+
20	scaffold1409_4819	AATGACAGAGTAGTTACGATTG	ATCGTAACTACTCGGTCATTTC	ATCGTAACTACTCGGTCATTTCCGCTGGCGAAAAAATGAAATGACAGAGTAGTTACGATTG	scaffold1409:323103..323164:+
21	scaffold1417_3793	GAAATAATTGTTAAAACGGGCT	CCCTTTTTAACATTTATTTCAA	CCCTTTTTAACATTTATTTCAATGTAACGACAAATAATCTTTGTTTATGGTTACATTGAAATAATTGTTAAAACGGGCT	scaffold1417:78520..78599:+
21	scaffold1417_3793	GAAATAATTGTTAAAACGGGCT	CCCGTTTTAACATTAATTTCAA	CCCGTTTTAACATTAATTTCAATCTTTATTTATGGTTACATTGAAATAATTGTTAAAACGGGCT	scaffold796:68352..68416:-
22	scaffold142_5730	TTTGACATTACGCTGATACTGT	GGCACCAGTGTTCTGTCAACTC	GGCACCAGTGTTCTGTCAACTCCTTAATCAAACGTTTTGACATTACGCTGATACTGT	scaffold142:787311..787368:-
22	scaffold142_5730	TTTGACATTACGCTGATACTGT	GGCACCAGTGTTCTGTCAACTC	GGCACCAGTGTTCTGTCAACTCCTTAATCAAACGTTTTGACATTACGCTGATACTGT	scaffold142:791937..791994:-
23	scaffold142_5734	ACTGGATCGTAAACCCTTGACT	AGGGTTTACGATCCACTCTGCT	AGGGTTTACGATCCACTCTGCTAGAGGAGCAGACTGGATCGTAAACCCTTGACT	scaffold142:1091145..1091199:-
24	scaffold143_1565	CAGAGGTCGTGCTACACAAGTC	TTTGTGTAGCACGACCTCTGGT	CAGAGGTCGTGCTACACAAGTCTGTAACAGAAATTTGTGTAGCACGACCTCTGGT	scaffold143:248969..249024:+
24	scaffold143_1565	CAGAGGTCGTGCTACACAAGTC	TTTGTGTAGCACGACCTCTGGT	CAGAGGTCGTGCTACACAAGTCTGTAACAGAAATTTGTGTAGCACGACCTCTGGT	scaffold337:372684..372739:-
25	scaffold145_2946	CTGGTCTCATGTGGTGAATAGA	TAGCACCATTTGAAATCAGTT	CTGGTCTCATGTGGTGAATAGATGGAAACAAGTTCTAGCACCATTTGAAATCAGTT	scaffold145:188913..188969:+
26	scaffold145_2947	CAGCTCGTTTCTGAGGGTTCAC	TTACCCTGTAGAACCGAGCGAGTG	TTACCCTGTAGAACCGAGCGAGTGTAGCCGGTAACACAGCTCGTTTCTGAGGGTTCAC	scaffold145:700580..700638:+
27	scaffold146_3340	CCTTGTTCAGTTGGGTTGTTGC	TACAACCTGCTTGAATGAGGCT	CCTTGTTCAGTTGGGTTGTTGCGTGACAGCTACGTTACAACCTGCTTGAATGAGGCT	scaffold146:102295..102352:+
28	scaffold146_3342	CCTTATTCAACCTGGTTGTGGT	TCACAACCTCCTTGAATGAGTGT	CCTTATTCAACCTGGTTGTGGTGCCCAATAAACCATCATCACAACCTCCTTGAATGAGTGT	scaffold146:102638..102699:+
29	scaffold1503_1728	AGTGCAAATCAGAAACCCTTGG	AAGGGTTTCTGATCCGTACCGC	AAGGGTTTCTGATCCGTACCGCTTGTTTGCGAGAAGCAGTGCAAATCAGAAACCCTTGG	scaffold1503:8642..8701:-
30	scaffold1503_1730	TATCACAGCACGCTTTGATGGCT	CAATCAAAGTTGTTGTGATGTG	CAATCAAAGTTGTTGTGATGTGTGAGTTACTGACCATATCACAGCACGCTTTGATGGCT	scaffold1503:13872..13931:-
31	scaffold1503_1732	GATCACAGCACGCTTTGATGGCT	CAGTCAAAGCTGCTGTGAACT	CAGTCAAAGCTGCTGTGAACTGTGACCAGAAAATTCAGATCACAGCACGCTTTGATGGCT	scaffold1503:15161..15221:-
32	scaffold1535_2755	AATAGTCTGTACATATGTCATA	TGATATATTTATAGATTACTTG	TGATATATTTATAGATTACTTGTTAAGATATGACAAATAGTCTGTACATATGTCATA	scaffold1535:97629..97686:+
33	scaffold1535_2758	TGAGTACAATATGAGATCAATTG	CATAGATCTCATATTATATTCC	TGAGTACAATATGAGATCAATTGAAGAATAAGTTCATAGATCTCATATTATATTCC	scaffold1535:98204..98260:+
34	scaffold1535_2760	AATGTCCACATGATGATCCACA	TGGATCATCATTTGGGTACTGT	TGGATCATCATTTGGGTACTGTATTTATTCATAACAATGTCCACATGATGATCCACA	scaffold1535:97953..98010:-
35	scaffold1569_4769	ATGGTTTTCTATTCGTTGCACT	TGTAACAGATAGAAAACCTGTGG	ATGGTTTTCTATTCGTTGCACTGGTTGAAAGCAGTGTAACAGATAGAAAACCTGTGG	scaffold1569:153946..154003:-
36	scaffold1583_2226	TAAAGCAGGTACTTGTAATTGG	ATTTGCAAATATCTGTTTGTACT	TAAAGCAGGTACTTGTAATTGGTTGAAAGTGAGTACATTTGCAAATATCTGTTTGTACT	scaffold1583:923452..923511:+
37	scaffold1583_2228	TGAGAAAGAGGAATCGGACACT	TGTCTGATTCATTTTTCTCGTC	TGTCTGATTCATTTTTCTCGTCTCCCAAGCAGATGAGAACGAGATGAGAAAGAGGAATCGGACACT	scaffold1583:384228..384294:-
38	scaffold1599_5643	TTGAATTTATTGGTTGGGTGT	ACCCACCCAGTAAATTCAAAA	TTGAATTTATTGGTTGGGTGTAAATACAAAATTTACGTTACACCCACCCAGTAAATTCAAAA	scaffold1599:432433..432495:-
38	scaffold1599_5643	TTGAATTTATTGGTTGGGTGT	ACCCACCCAGTAAATTTAAAA	TTGAATTTATTGGTTGGGTGTAAATACAAAATTTACGTTACACCCACCCAGTAAATTTAAAA	scaffold1016:166323..166385:+
39	scaffold1600_209	GTGAGCAAAGTTTTTGGGTGGT	GGGCCCGAAATTTTGGCTCAAACCTCT	GGGCCCGAAATTTTGGCTCAAACCTCTGAATTATCAGGTGAGCAAAGTTTTTGGGTGGT	scaffold1600:144750..144809:+
40	scaffold1600_212	ACGCCTGTTATTTTGACTCATACCT	GTGAGCAAAGTTTCAGGTGTGT	ACGCCTGTTATTTTGACTCATACCTTATATATTTGTACAGGTGAGCAAAGTTTCAGGTGTGT	scaffold1600:146061..146123:+
41	scaffold164_2257	GTGCAGATCAGAAAACTTTGGC	CAAGGTTTTCTGATCCACACCG	CAAGGTTTTCTGATCCACACCGCTTCTCACAAACCAGTGCAGATCAGAAAACTTTGGC	scaffold164:180462..180520:+
42	scaffold1711_599	ATCTGTACTGTGTAAATC	TTTAAATCAGTTACAGGGTTT	TTTAAATCAGTTACAGGGTTTTTGGCTGTCTTATTGTAAGGTGGACAAGAATCTGCCCCGCCTTGTCTAAAATCTGTACTGTGTAAATC	scaffold1711:237315..237404:-
42	scaffold1711_599	ATCTGTACTGTGTAAATC	TTTAAATCAGTTACAGGGTTT	TTTAAATCAGTTACAGGGTTTTTGGCTGTCTTATTGTAAGGTGGACAAGAATCTGCCCCGCCTTGTCTAAAATCTGTACTGTGTAAATC	scaffold1711:238636..238725:-
43	scaffold1742_1484	ACATACAACTCGGTCGTAAGACT	GATACGACTAGGTTGTACGTGT	ACATACAACTCGGTCGTAAGACTGTCTGGTAATGTTCAGATACGACTAGGTTGTACGTGT	scaffold1742:63371..63431:+
44	scaffold175_3234	TTTGAACTTACATGAAGCTATTT	ATAGTTTAGTATTTTCAAACTG	ATAGTTTAGTATTTTCAAACTGTCAAATTAAATAGCAGTTTGAACTTACATGAAGCTATTT	scaffold175:296804..296865:-
44	scaffold175_3234	TTTGAACTTACATGAAGCTATTT	ATAGTTTAGTATTTTCAAACTG	ATAGTTTAGTATTTTCAAACTGTCAAATTAAATAGCAGTTTGAACTTACATGAAGCTATTT	scaffold1142:194349..194410:+
44	scaffold175_3234	TTTGAACTTACATGAAGCTATTT	ATAGTTTAGTATTTTCAAACTG	ATAGTTTAGTATTTTCAAACTGTCAAATTAAATAGCAGTTTGAACTTACATGAAGCTATTT	scaffold43:1224..1285:+
44	scaffold175_3234	TTTGAACTTACATGAAGCTATTT	ATAGTTTAGTATTTTCAAACTG	ATAGTTTAGTATTTTCAAACTGTCAAATTAAATAGCAGTTTGAACTTACATGAAGCTATTT	C36172:807..868:-
44	scaffold175_3236	TCTCAGACTGGAAGCTACAGAC	CTGTAGCTCCTAGTCTGAAAA	CTGTAGCTCCTAGTCTGAAAAAAATCGAATGGAAGACCTTTTTTCTCAGACTGGAAGCTACAGAC	scaffold175:535739..535804:-
45	scaffold1769_5047	AATGACGTATCAATGCACTGGC	CAGAGCTTTGTTACGTCATTTT	CAGAGCTTTGTTACGTCATTTTATTTCACTGAAAATTATATACAAAAAATGACGTATCAATGCACTGGC	scaffold1769:88743..88812:+
45	scaffold1769_5047	AATGACGTATCAATGCACTGGC	CAGTGCATTGTTATGTCATTTT	CAGTGCATTGTTATGTCATTTTATCAACACATAAAATTATATGTGAAAAATGACGTATCAATGCACTGGC	scaffold1086:482858..482928:-
46	scaffold1785_3158	CAAGTTACTAGCCGAGATTACA	TAATCTCAGCTGGTAATTCTGAG	TAATCTCAGCTGGTAATTCTGAGTTGAGCAAGACCTCAAGTTACTAGCCGAGATTACA	scaffold1785:68809..68867:-
47	scaffold1827_3866	AAGCACTAGCCTGTGCAGGGAC	CCCAGTACTTGCTATGTGCTCATGT	CCCAGTACTTGCTATGTGCTCATGTGAAAAAATCATAAGCACTAGCCTGTGCAGGGAC	scaffold1827:131886..131944:-
48	scaffold1832_1519	CCTTATCACTTGTTCGTCGCAGT	TGGACGGAGAACTGATAAGGGC	CCTTATCACTTGTTCGTCGCAGTTGCTATAGAAACACTGGACGGAGAACTGATAAGGGC	scaffold1832:85297..85356:-
49	scaffold1839_4845	TTATGTAATTTTTTCTTCAATG	TTGCAGAAAAAATACATTAACC	TTGCAGAAAAAATACATTAACCTACGTTCGCGAGTTATGTAATTTTTTCTTCAATG	scaffold1839:20246..20302:+
50	scaffold1848_4417	TTTGTACTGGCAAAGTTAGGGA	TCTAGCTGTATCAGTACAATC	TTTGTACTGGCAAAGTTAGGGAGAGTGATTAAATCTCTAGCTGTATCAGTACAATC	scaffold1848:64669..64725:-
51	scaffold1882_1136	TTTCCGTTGTGAGTCAGTAACT	TTACTGACTCACTACGGAAATA	TTACTGACTCACTACGGAAATATATTGGGTTGATCAATCTCATATTTCCGTTGTGAGTCAGTAACT	scaffold1882:105312..105378:-
52	scaffold1889_5021	TTTCGGACATTATTTCTGATAG	ATCGGAGAAAGTGTCCGTTAAT	TTTCGGACATTATTTCTGATAGTTAAAGCGACCTCTATCGGAGAAAGTGTCCGTTAAT	scaffold1889:382992..383050:-
53	scaffold1896_3883	TTCCACACAGGTCAGGGTCGC	AGCCCTGCCTGTTGTAGGGTCA	AGCCCTGCCTGTTGTAGGGTCAAAGTTCAGCATTTGTTCCACACAGGTCAGGGTCGC	scaffold1896:24529..24586:+
54	scaffold190_133	TTTGCAACTGTAATATAACATT	AATAATATTCAGTTGTCAAGCT	AATAATATTCAGTTGTCAAGCTGTGAAATAGAAAATCAGTTTGCAACTGTAATATAACATT	scaffold190:308437..308498:+
54	scaffold190_133	TTTGCAACTGTAATATAACATT	AATAATATTCAGTTGTCAAGCT	AATAATATTCAGTTGTCAAGCTGTGAAATAGAAAATCAGTTTGCAACTGTAATATAACATT	scaffold1316:151709..151770:-
54	scaffold190_133	TTTGCAACTGTAATATAACATT	AATAATATTCAGTTGTCAAGCT	AATAATATTCAGTTGTCAAGCTGTGAAATAGAAAATCAGTTTGCAACTGTAATATAACATT	scaffold973:481348..481409:+
55	scaffold198_4775	AACAGGTTGGTATGGTATCTGT	AGATATTGTCACTTCCTTGTTTG	AACAGGTTGGTATGGTATCTGTCTATCTATGAATCCAGATATTGTCACTTCCTTGTTTG	scaffold198:798870..798929:-
55	scaffold198_4775	AACAGGTTGGTATGGTATCTGT	AGATATTGTCACTTCCTTGTTTG	AACAGGTTGGTATGGTATCTGTCTATCTATGAATCCAGATATTGTCACTTCCTTGTTTG	C35760:25906..25965:+
56	scaffold198_4783	CATCTTACCGGATAGCATTAG	AATACTGTCAGGTAAAGATGTC	CATCTTACCGGATAGCATTAGACTGATTCACTTCTTCTAATACTGTCAGGTAAAGATGTC	scaffold198:1115301..1115361:-
57	scaffold20_287	CACATCATGTCGTTGTTTGCGGC	TGCATGCTTTGCATGGTGTTCA	TGCATGCTTTGCATGGTGTTCAGCATGCTGCACATCATGTCGTTGTTTGCGGC	scaffold20:731497..731550:+
58	scaffold211_946	AGCTCTGTCACATGCTGCCATT	AGGCAAGATGTTGGCATAGCTGA	AGGCAAGATGTTGGCATAGCTGATGACTAGGCTCAGCTCTGTCACATGCTGCCATT	scaffold211:287342..287398:-
59	scaffold226_3513	CCTTGTTCGGCCTGGTTGTTATG	TCACAACCTGCATGAATGAGGGC	CCTTGTTCGGCCTGGTTGTTATGTGGACATGTGACATCACAACCTGCATGAATGAGGGC	scaffold226:224595..224654:-
60	scaffold294_2622	TTTTTTTTTCAACAATGTCTTT	AGATTTTGTTGGAGAACAAAAG	AGATTTTGTTGGAGAACAAAAGATCCTTCATGTTACACTTGACTTTTTTTTTTCAACAATGTCTTT	scaffold294:251915..251981:-
61	scaffold31440_1351	TAAAAGTGAGACTGACATCAA	GGTCTCAATCCCACTTTTGCA	GGTCTCAATCCCACTTTTGCACTATATATTCCTATTGTAAAAGTGAGACTGACATCAA	scaffold31440:1634..1692:+
61	scaffold31440_1351	TAAAAGTGAGACTGACATCAA	GGTCTCAATCCCACTTTTGCA	GGTCTCAATCCCACTTTTGCACTATATATTCCTATTGTAAAAGTGAGACTGACATCAA	scaffold450:225083..225141:-
62	scaffold339_5117	CAGGACAGATATGAATGGCATA	TGCCATTTTTATCAGTCACTGTG	TGCCATTTTTATCAGTCACTGTGTGTTTAGAAAATCGCAGGACAGATATGAATGGCATA	scaffold339:60097..60156:+
63	scaffold347_3873	TTCATAAACAGTATACTGAATG	TTCGGTATATTGTTTATGACAT	TTCGGTATATTGTTTATGACATTTATGATTAAAGTTTTTCATAAACAGTATACTGAATG	scaffold347:454617..454676:+
64	scaffold347_3876	TTTTTCTGTGAAAGGCCCGAG	CGGGCCTTTCACAGAAAACAG	CGGGCCTTTCACAGAAAACAGTGTTTTTCTGTGAAAGGCCCGAG	scaffold347:440429..440473:-
64	scaffold347_3876	TTTTTCTGTGAAAGGCCCGAG	CGGGCCTTTCACAGAAAAACA	CGGGCCTTTCACAGAAAAACACTTTTTCTGTGAAAGGCCCGAG	scaffold531:288440..288483:+
65	scaffold34780_2494	TCACCGTGTAGTGAGTGACC	TCGCTCACTACACGGTCGTT	TCGCTCACTACACGGTCGTTTGAGATACAGGTGGAATCACCGTGTAGTGAGTGACC	scaffold34780:19441..19497:-
66	scaffold35684_4427	CGAAGTTGGAAAGGCGAAGAAG	TCTTCGCCTTTGCAACTTAGCA	CGAAGTTGGAAAGGCGAAGAAGCAATAGTAGTATCACTTCTTCGCCTTTGCAACTTAGCA	scaffold35684:2356..2416:-
67	scaffold36456_4643	TTTGGCACATCTCGGCAGATTC	ATCGGCCGAGGTTTGCCGAGTG	TTTGGCACATCTCGGCAGATTCGAATCTCATCTAATGTAGGTTATGGAATCGGCCGAGGTTTGCCGAGTG	scaffold36456:31862..31932:-
68	scaffold365_3014	TTTGAATTTTCTGCCACCCGGT	TGGATGGCAGGAAGTGCAAATA	TGGATGGCAGGAAGTGCAAATAGTCTTTTAAATTTTGAATTTTCTGCCACCCGGT	scaffold365:330963..331018:-
69	scaffold365_3021	GTGAGGACCAGTGTCAGAGGTT	CCTCTACTCTGGTGTTCAGAC	GTGAGGACCAGTGTCAGAGGTTTGTAAGCAACAGACTAAACCTCTACTCTGGTGTTCAGAC	scaffold365:658197..658258:-
70	scaffold37128_3053	ACCAAATATCAGACATGTCAAC	AGATATGTTTGATATATTTGGTGA	AGATATGTTTGATATATTTGGTGAGTGAAATCAAGTCCCACCAAATATCAGACATGTCAAC	scaffold37128:4976..5037:+
71	scaffold394_2768	TTGCTTGGGTTTGAATGTTCAGA	TGAGCATTAAGCCAGGCAATA	TTGCTTGGGTTTGAATGTTCAGATGAATAGCTAAAAACTCTGAGCATTAAGCCAGGCAATA	scaffold394:341494..341555:+
72	scaffold39500_2134	TGACTCTGACCTCTGCTTTTGA	AAAAGCGGGCGTTAGAGTCAGA	TGACTCTGACCTCTGCTTTTGACGTGCGGCACAATTTAAAAGCGGGCGTTAGAGTCAGA	scaffold39500:26132..26191:+
73	scaffold40380_6	TTGTGCGTGGAACAGCAGCT	GCTGACGTTCTGTGTACAATT	GCTGACGTTCTGTGTACAATTGTGAATCGAATTTATTGTGCGTGGAACAGCAGCT	scaffold40380:66535..66590:-
74	scaffold412_1357	TTTTCTGCGTAGAATGATGACC	TCATTATTTTACGTCGAAAAAT	TTTTCTGCGTAGAATGATGACCGGGGGGTCATTATTTTACGTCGAAAAAT	scaffold412:133780..133830:-
74	scaffold412_1357	TTTTCTGCGTAGAATGATGACC	TTTTCTACGTAGAATAATGACC	TTTTCTACGTAGAATAATGACCGGGGGTCATTTTTCTGCGTAGAATGATGACC	scaffold43026:15789..15842:-
75	scaffold41304_9	TCCATATTGATGATACAGTCGC	TTCTGTTCATCGGTATGTCAA	TTCTGTTCATCGGTATGTCAAACGTCAATGGGACTTCGTCCATATTGATGATACAGTCGC	scaffold41304:14670..14730:+
76	scaffold41656_2128	TGTATATGTCAATGGATATTGA	GATGTCCTTTTACATGTACATG	TGTATATGTCAATGGATATTGAGTTGACTAATCCGATGTCCTTTTACATGTACATG	scaffold41656:114139..114195:+
77	scaffold41656_2129	ACAAGTGGGGGTTAGAATAAGA	TGATTCTAACCACCGCTCGATGA	TGATTCTAACCACCGCTCGATGATCCCCCGCATGTCACAAGTGGGGGTTAGAATAAGA	scaffold41656:114843..114901:+
78	scaffold42210_3962	GCTGTCGGAAGGGCCCGAGAAG	TCTCTGGCCTTTCCGTTAGAGC	TCTCTGGCCTTTCCGTTAGAGCTCGGAAAAAAGAGCGCTGTCGGAAGGGCCCGAGAAG	scaffold42210:107621..107679:-
79	scaffold42446_1657	TTCGATGTCATTCAGGAATGCA	CATTCCTTGAGTGACATCGAATG	TTCGATGTCATTCAGGAATGCATTAGCCCCCAAATTCATTCCTTGAGTGACATCGAATG	scaffold42446:161733..161792:-
80	scaffold42448_2539	TTTGGTAATCTGGCCTTATGA	ATAACGCTGGGTGCTACCAAAGA	TTTGGTAATCTGGCCTTATGATGATTTCACCTTTCATAACGCTGGGTGCTACCAAAGA	scaffold42448:67141..67199:-
81	scaffold42448_2541	TCTTTGGTTGCTTGGCTGTATGA	ATAAAGCTATGCTACCGGAGGC	TCTTTGGTTGCTTGGCTGTATGATTGAGTTTGCAAGATCATAAAGCTATGCTACCGGAGGC	scaffold42448:84463..84524:-
81	scaffold42448_2541	TCTTTGGTTGCTTGGCTGTATGA	ATAAAGCTAAGTTACCGGAGGCA	TCTTTGGTTGCTTGGCTGTATGATTGTATTCGCAATATTATAAAGCTAAGTTACCGGAGGCA	scaffold42448:85408..85470:-
82	scaffold42648_5080	CTTGGCACTGTCTGAGCGCAGGT	CTGTGTCACTCAGTGTCAAACA	CTTGGCACTGTCTGAGCGCAGGTGTTTACTGACTTACCTGTGTCACTCAGTGTCAAACA	scaffold42648:4758..4817:+
83	scaffold42948_2113	GAGAAACGGAAGGAGAGCT	CGAGGATCAGCTCTGTGATCTCGT	CGAGGATCAGCTCTGTGATCTCGTCATCAAGTGGATTGAACGAGATGTCGAGAAACGGAAGGAGAGCT	scaffold42948:36354..36422:+
84	scaffold43074_409	TTTTAGATTCTCTCTGTCCAGA	TGGACAAAGAGAATCTAAAATA	TGGACAAAGAGAATCTAAAATATTTCAATCCACTTTATATGATCAAAATATTTTAGATTCTCTCTGTCCAGA	scaffold43074:172134..172206:+
85	scaffold43150_94	TGGACGGAATTCTGATAAGGG	CTTATCACACCTTCGTCACAGTG	CTTATCACACCTTCGTCACAGTGACATTAAAACACTGGACGGAATTCTGATAAGGG	scaffold43150:66053..66109:-
86	scaffold43208_3936	CAATGTCGACGATGTAAACTCGA	GAGTCCACATCGTCGACCAACGTC	GAGTCCACATCGTCGACCAACGTCTAAGAAATATCGGCAATGTCGACGATGTAAACTCGA	scaffold43208:89183..89243:+
87	scaffold43364_2162	AGTGGTGCTCATTTGTCGAAACT	TTTTGCATCTGTGTATTCCTGG	AGTGGTGCTCATTTGTCGAAACTGTAAATAGCCTCAGTTTTGCATCTGTGTATTCCTGG	scaffold43364:108910..108969:+
88	scaffold43364_2164	ACAGGTTCTGGTTTCTGGACT	TCCCTGAGACCATAACTTGTGAA	TCCCTGAGACCATAACTTGTGAATATTTTCACAGGTTCTGGTTTCTGGACT	scaffold43364:40021..40072:-
89	scaffold43364_2166	CTATACAACTTGCTAGCTTTCC	TGAGGTAGTAGGTTGTATAGTT	TGAGGTAGTAGGTTGTATAGTTGAGAATTACAACACATTTTATGGAGAACTATACAACTTGCTAGCTTTCC	scaffold43364:47258..47329:-
90	scaffold43608_3040	TAGGCTATGTTTGTCCACTTCT	AAGTGGACAGACATAGCCTGCA	AAGTGGACAGACATAGCCTGCATTGTGCGCCGTTGATGTAGGCTATGTTTGTCCACTTCT	scaffold43608:44691..44751:-
91	scaffold43878_3031	AGCGGAGATGATCAGAGACTCT	ACTTTCTGATCCACACCGCCCT	ACTTTCTGATCCACACCGCCCTGTATAAATTATTGTAGAGCGGAGATGATCAGAGACTCT	scaffold43878:365522..365582:+
92	scaffold43988_2479	ATGGGTGTGTGTCTATTCCATG	ATGACTAGATCCACACTCATCC	ATGGGTGTGTGTCTATTCCATGTTGAAAATGGCCATGACTAGATCCACACTCATCC	scaffold43988:13125..13181:-
93	scaffold44006_5678	TCGGAAACCCATGGTCGGTCTC	GATCGACCGTGGGTGTCCGACA	TCGGAAACCCATGGTCGGTCTCGCTTCTCTTATCTTGAGGTAAGAGGAGCGAGATCGACCGTGGGTGTCCGACA	scaffold44006:294509..294583:+
93	scaffold44006_5678	TCGGAAACCCATGGTCGGTCTC	AACCGACCGTGTGTTTCCGACG	TCGGAAACCCATGGTCGGTCTCGCTTCTCTTAGATGCGAAACCGACCGTGTGTTTCCGACG	scaffold302:17107..17168:+
93	scaffold44006_5678	TCGGAAACCCATGGTCGGTCTC	GAATGACCATGGGTTTCCGACG	TCGGAAACCCATGGTCGGTCTCGCTCCTCTTACATGTACCTCTAAGGTAAGACAAGCGAGAATGACCATGGGTTTCCGACG	scaffold324:453150..453231:+
94	scaffold445_3104	TGGCAAGAAATATTTGCAAGGA	CTTGCAAAAATTTCTTAGACCACG	TGGCAAGAAATATTTGCAAGGACAAGGCTCTCATGAACCTTGCAAAAATTTCTTAGACCACG	scaffold445:159872..159934:+
95	scaffold5_3277	TTAATGGACATAAAACCTGTGG	ACAGGTTTTGTGTCCATTCTAATT	ACAGGTTTTGTGTCCATTCTAATTTGACAGTAGAGTATATTAATGGACATAAAACCTGTGG	scaffold5:259030..259091:+
96	scaffold508_4253	TTAAGGATTTTGGTATTTTACT	TAAAATATCAAAATCGTTAAA	TTAAGGATTTTGGTATTTTACTGTTTTCCTGGCAAGTAAAATATCAAAATCGTTAAA	scaffold508:215149..215206:-
97	scaffold527_4259	TTTGTTCAGTCAGCTCGCGTTA	ACGTGCGCTGTATGTAACAACAC	ACGTGCGCTGTATGTAACAACACGAGACACAAACGTTTTGTTCAGTCAGCTCGCGTTA	scaffold527:290181..290239:+
98	scaffold531_824	CCTCGGGCCTTTCACAGAAAAA	TTTTTCTGTGAAAGGCCCGAAT	CCTCGGGCCTTTCACAGAAAAAGTGTTTTTCTGTGAAAGGCCCGAAT	scaffold531:288436..288483:-
99	scaffold535_3052	GATTAGACCTTTCATCTCGCT	CGAGATGAAAAGTCTGATTTT	GATTAGACCTTTCATCTCGCTCTCTGTTATGTATGGTTACCGCTCGTGGTAACCATACATAACAGAGAGCGAGATGAAAAGTCTGATTTT	scaffold535:159294..159384:+
100	scaffold547_3738	ACGGGTTTCGCGATCGATGAAC	TCGTTGTCGTCGAAACCTGCCT	ACGGGTTTCGCGATCGATGAACATTAAACAAAGTATCTGTTCGTTGTCGTCGAAACCTGCCT	scaffold547:522573..522635:+
101	scaffold602_1569	CCTTGCTACTCTGTCTTTTGCA	TGAAAGACATGGGTAGTGAGATG	TGAAAGACATGGGTAGTGAGATGTTTTAAGGGTCACCTTGCTACTCTGTCTTTTGCA	scaffold602:444840..444897:+
102	scaffold602_1572	CTGACTAAGTGGCTGTGATGTA	TATCACAGCCTGCTTGGATCAGTA	CTGACTAAGTGGCTGTGATGTATCATTTACTTATATCACAGCCTGCTTGGATCAGTA	scaffold602:445140..445197:+
103	scaffold602_1574	CCATCAAAGTGACTGTGAAATG	TATCACAGCCAGCTTTGATGAGCT	CCATCAAAGTGACTGTGAAATGTTGAATTAAAATTCATATCACAGCCAGCTTTGATGAGCT	scaffold602:445414..445475:+
104	scaffold602_1578	TCATCAAAGTTGGTGTGATGTG	TATCACAGCTAGCTTTGATGAGC	TCATCAAAGTTGGTGTGATGTGTTAAATTTGCTCATATCACAGCTAGCTTTGATGAGC	scaffold602:445843..445901:+
105	scaffold602_1584	GCATTGAAGTGGCAGTGATGTG	TATCACAGCCAGCTTTGATGACA	GCATTGAAGTGGCAGTGATGTGCTGATGTACTGTCATATCACAGCCAGCTTTGATGACA	scaffold602:446534..446593:+
106	scaffold622_1456	AAGGTACCATTAGGTGTTCACA	TGAACACAGCTGGTGGTATCTTTT	AAGGTACCATTAGGTGTTCACATAATTAATGTTGTGAACACAGCTGGTGGTATCTTTT	scaffold622:468583..468641:+
107	scaffold625_3183	TTTTCAGACTAGGAGCCACAGA	TGTGGCTCCCGGTCAGAAAAA	TGTGGCTCCCGGTCAGAAAAATTCAGATGAACTCATGTCATCCATCCAAATTTTTTCAGACTAGGAGCCACAGA	scaffold625:47205..47279:+
108	scaffold625_3185	TAAGATCACCGCCAATAGAGACT	TCCATTTGCGGTGATCTAACTG	TCCATTTGCGGTGATCTAACTGTCAATTAAGCAGTAAGATCACCGCCAATAGAGACT	scaffold625:466840..466897:+
109	scaffold626_3515	AGTGAATCTATAGTGGCAACCG	ACTTGTAGAATTCACTGA	ACTTGTAGAATTCACTGATACTTGAATATTTAATCTCAGTGAATCTATAGTGGCAACCG	scaffold626:26573..26632:+
110	scaffold631_909	AGCTATAATGGTTGTCATTTGTA	TAAATGCAACCATTATTGCTAC	AGCTATAATGGTTGTCATTTGTACGGTATACAGGTATAAATGCAACCATTATTGCTAC	scaffold631:283593..283651:-
111	scaffold664_2596	CTGATTTTGTACTACAGTCTGT	GATTGAAGTACTTGATGAGTCT	GATTGAAGTACTTGATGAGTCTTGAAATTAAGCAAGCTGATTTTGTACTACAGTCTGT	scaffold664:485835..485893:-
111	scaffold664_2596	CTGATTTTGTACTACAGTCTGT	GATTGAAGTACTTGATGAGTCT	GATTGAAGTACTTGATGAGTCTTGAAATAAAGCAAGCTGATTTTGTACTACAGTCTGT	scaffold1796:52832..52890:+
112	scaffold672_1474	TTTCTGCCATCAGAGCTCTGCT	CAGGGCTTATTTGGCAGGAGGCC	TTTCTGCCATCAGAGCTCTGCTTGGTAGGTGGTATACAGGGCTTATTTGGCAGGAGGCC	scaffold672:408481..408540:+
113	scaffold678_5009	AAGGGAGCATCCGTTGACAGT	TGTCATGGAGTTGCTCTCTTTA	AAGGGAGCATCCGTTGACAGTCAGAAATGACGAGCTGTCATGGAGTTGCTCTCTTTA	scaffold678:1138601..1138658:-
114	scaffold705_2988	AGGTTAAGAAATTTAGGAGTCT	ACTTCAATTTTCTTTTATCTCT	AGGTTAAGAAATTTAGGAGTCTTTTAGTAATGAAATGCTGTAGACTTCAATTTTCTTTTATCTCT	scaffold705:16090..16155:+
115	scaffold726_3481	AGTTTTTCCTTTGGCCAGCTATCTC	GAGCTGCCAAATGAAGGGCTGT	AGTTTTTCCTTTGGCCAGCTATCTCGTGCAATTCTGAGCTGAGAGCTGCCAAATGAAGGGCTGT	scaffold726:81941..82005:-
116	scaffold726_3483	CGGCCCTTCACTAGGTAGACTTG	AGCTGCCTGATGAAGAGCTGTC	CGGCCCTTCACTAGGTAGACTTGATGAAATTAACAAGCTGCCTGATGAAGAGCTGTC	scaffold726:82804..82861:-
117	scaffold750_895	GTGGACTCAGAACCCCTGACA	ACAGGGGTTCCAAGTCTCCTC	ACAGGGGTTCCAAGTCTCCTCGTGGCCGTGGGTCCCACTCCCATGGCCACGAGTGGACTCAGAACCCCTGACA	scaffold750:95706..95779:+
117	scaffold750_895	GTGGACTCAGAACCCCTGACA	TCAGGGGGTCCTGAGTCCACTT	TCAGGGGGTCCTGAGTCCACTTGTGTCCCACTGCCTCAGAAGTGGACTCAGAACCCCTGACA	scaffold1896:48451..48513:-
118	scaffold765_2784	TGGTGGTCTGTGCAGCGGCAGA	TGCCGTCACTATGACAACCGAC	TGGTGGTCTGTGCAGCGGCAGAGTGAGAGTCGGATTCTCTGCCGTCACTATGACAACCGAC	scaffold765:236714..236775:+
119	scaffold77_5653	ATTATACATTGGTGCCAAGT	TTGGCACTTGTGGAATAATCG	TTGGCACTTGTGGAATAATCGTTAAGTTTACAAAGATTATACATTGGTGCCAAGT	scaffold77:200774..200829:+
120	scaffold771_661	AAACGCCGTGGATCGTCACCC	GTGGCGATCCACGGTGTTTCTCT	GTGGCGATCCACGGTGTTTCTCTGTGAATACAGAAACGCCGTGGATCGTCACCC	scaffold771:305968..306022:+
120	scaffold771_661	AAACGCCGTGGATCGTCACCC	GTGACGATCCGCAGTGTTTCT	GTGACGATCCGCAGTGTTTCTCTCTTAACTGAATAAAGAAACGCCGTGGATCGTCACCC	scaffold1737:429840..429899:-
121	scaffold801_800	AAATTCGTATTTGCGGCGTAAT	TACCCTGTAGATCCGAATTTGT	TACCCTGTAGATCCGAATTTGTATGAAATTTCATAAACAAATTCGTATTTGCGGCGTAAT	scaffold801:461649..461709:-
122	scaffold833_1691	GTGGCTCTATCGAAGCTCTGTCT	CAGAGTCAAATTGTAGCCAAT	GTGGCTCTATCGAAGCTCTGTCTGTTTTATCAAGAACTCACAGAGTCAAATTGTAGCCAAT	scaffold833:287566..287627:-
123	scaffold885_3614	TTTCGGACCGCTCTGGACCT	GACCGGTGAGGTCCGGGAAC	TTTCGGACCGCTCTGGACCTTCATCAAAAAATCGTAAAGGACCGGTGAGGTCCGGGAAC	scaffold885:273213..273272:+
124	scaffold888_4140	TCTATTGATAAGATTGCCGACT	TCGGTAATCTTATCAATAAATA	TCGGTAATCTTATCAATAAATATTACCCAATACCGGGTTTTTACTTATTTTGACTCTAGGTATTATCTATTGATAAGATTGCCGACT	scaffold888:213043..213130:-
125	scaffold911_1098	TCTGACTCTAACCTTCGCTTTT	AAGCGGGCATTTGAGTCAGAGA	TCTGACTCTAACCTTCGCTTTTGACGTGCGTAACAATATAAAAGCGGGCATTTGAGTCAGAGA	scaffold911:197964..198027:+
126	scaffold960_356	AGGCGAGCCTAAACGATTCCGC	GCCGATTCGTTAGGGCTTGCCACG	AGGCGAGCCTAAACGATTCCGCTTTTGTTCAATTTCAATGTTAAAGTGCCGATTCGTTAGGGCTTGCCACG	scaffold960:301290..301361:+
127	scaffold999_4863	TTTGCTACGTGTGTGAAGGGGT	ACCTTCAGTACATGTAGTAATGT	ACCTTCAGTACATGTAGTAATGTGTTGTTCAGGGCTTTGCTACGTGTGTGAAGGGGT	scaffold999:22777..22834:+
128	scaffold999_4863	TTTGCTACGTGTGTGAAGGGGT	CCCTTTACACGTTTTCTTTAGAGC	TTTGCTACGTGTGTGAAGGGGTGGGACAACATGCACGATCCCCTTTACACGTTTTCTTTAGAGC	scaffold999:22812..22876:+
