# Supplementary material for: The Identification and Characteristics of Immune-Related MicroRNAs in Haemocytes of Oyster Crassostrea gigas
Source: PLoS One. 2014 Feb 6;9(2):e88397. doi: 10.1371/journal.pone.0088397 (PMC3916443; doi:10.1371/journal.pone.0088397)
Supplement: Table S3 — The reads numbers and expression levels of oyster miRNAs in control, bacteria and bacteria+heat libraries. (XLSX) [file pone.0088397.s003.xlsx]

## Sheet: express_analysis
Id	length	control_count	control_fpkm	bacteria_count	bacteria_fpkm	bacteria+heat_count	bacteria+heat_fpkm
cgi-miR-10a	22	1126609	1.3274e+07	187206	7.45001e+06	569936	5.43317e+06
cgi-miR-184b	22	957131	1.12772e+07	441690	1.75774e+07	1402538	1.33703e+07
cgi-miR-100	22	308405	3.63371e+06	57995	2.30796e+06	473817	4.51687e+06
cgi-miR-1984	22	234455	2.76241e+06	91836	3.65469e+06	547249	5.2169e+06
cgi-miR-67a	23	179096	2.01841e+06	44193	1.68223e+06	298693	2.72362e+06
cgi-bantam	23	123386	1.39056e+06	43700	1.66346e+06	174507	1.59124e+06
cgi-miR-8	23	120103	1.35356e+06	49616	1.88866e+06	197399	1.79998e+06
cgi-miR-1985	23	110338	1.24351e+06	47806	1.81976e+06	193832	1.76745e+06
cgi-let-7	22	66127	779126	20793	827474	89340	851673
cgi-miR-92d	22	49350	581455	10141	403569	69375	661348
cgi-miR-981	23	43660	492048	7837	298320	35184	320824
cgi-miR-745b	22	40967	482684	16274	647637	75619	720872
cgi-miR-2001	22	39983	471090	6472	257558	45893	437495
scaffold42648_5080	23	38193	430435	10578	402657	59976	546889
cgi-miR-92b	22	33969	400232	7194	286291	36911	351871
cgi-miR-92c	22	32170	379036	7422	295364	34264	326637
cgi-miR-307	23	30743	346474	10330	393217	69657	635165
cgi-miR-96b	23	25038	282178	3276	124703	16036	146224
cgi-miR-67b	22	23912	281738	4126	164197	59768	569765
cgi-miR-10b	23	22919	258297	4759	181154	13585	123874
cgi-miR-278	22	17968	211704	2694	107210	17856	170220
cgi-miR-2a	23	17636	198758	5702	217050	28217	257296
cgi-miR-92a	22	15974	188210	3794	150985	17616	167932
scaffold339_5117	22	15954	187974	9509	378418	29459	280831
cgi-miR-133	22	13249	156103	3452	137375	13364	127398
scaffold1288_4620	23	12513	141021	3803	144763	21326	194460
cgi-miR-279	21	11951	147515	2239	93345.7	13144	131268
cgi-miR-1175	23	10804	121761	1981	75407.8	8142	74242.6
cgi-miR-190	23	10641	119924	3559	135475	13467	122798
cgi-miR-92e	21	10566	130420	2164	90218.9	10333	103195
cgi-miR-96a	23	8993	101351	1317	50132.3	5108	46577.1
cgi-miR-125	22	8836	104108	3401	135345	12016	114548
cgi-miR-182	24	8706	94028.4	1053	38412.9	3097	27063.2
scaffold146_3342	22	6560	77291.7	2523	100405	11348	108180
cgi-miR-1991	23	5216	58784.3	755	28739.5	3475	31686.7
cgi-miR-745a	23	4735	53363.4	1516	57707.3	8010	73038.9
cgi-miR-315	23	4675	52687.2	797	30338.2	3675	33510.4
cgi-miR-1994	20	4517	58542.6	1285	56251.3	4293	45017.4
cgi-miR-2b	24	4081	44076.5	1247	45489.9	6669	58277.3
cgi-miR-317b	24	3285	35479.4	780	28454	3202	27980.8
cgi-miR-216	22	3052	35959.5	720	28653	5199	49561.8
scaffold678_5009	21	2984	36832.5	1047	43650.3	2700	26964.6
cgi-miR-281	20	2966	38440.8	841	36815.1	2835	29728.5
cgi-miR-12	22	2917	34368.9	543	21609.1	3349	31925.8
scaffold1503_1730	23	2773	31251.7	889	33840.3	4451	40586.3
cgi-miR-34	23	2563	28885	809	30795	4806	43823.4
cgi-miR-87	22	2333	27488	641	25509.1	1455	13870.4
cgi-miR-317a	24	2313	24981.4	515	18786.9	2136	18665.5
cgi-miR-184d	22	2162	25473.3	549	21847.9	4002	38150.9
cgi-miR-71	21	2081	25686.5	859	35812.4	3967	39618
scaffold631_909	23	1979	22303.3	199	7575.04	570	5197.53
scaffold43364_2164	21	1930	23822.6	524	21846	3898	38928.9
scaffold1832_1519	23	1858	20939.7	960	36542.9	1804	16449.7
cgi-miR-72	23	1702	19181.5	270	10277.7	2686	24492.2
cgi-miR-183	23	1650	18595.5	397	15112	1758	16030.3
scaffold1503_1732	23	1642	18505.3	527	20060.5	2835	25850.9
cgi-miR-193	22	1386	16330.2	513	20415.2	2892	27569.3
cgi-miR-2d	23	1348	15192	395	15035.9	1773	16167
scaffold726_3483	23	1092	12306.8	578	22001.9	1011	9218.77
scaffold1600_209	22	944	11122.5	199	7919.36	538	5128.72
scaffold1144_2255	22	914	10769	376	14963.2	2325	22164.1
cgi-miR-252a	23	641	7224.07	154	5862.09	584	5325.19
scaffold801_800	22	624	7352.14	153	6088.75	426	4061.04
cgi-miR-153	22	614	7234.31	68	2706.11	499	4756.94
scaffold1600_212	25	614	6366.2	235	8229.77	220	1845.58
cgi-miR-219	22	607	7151.84	111	4417.33	1586	15119.3
scaffold226_3513	23	533	6006.91	101	3844.62	163	1486.31
scaffold146_3340	22	348	4100.23	127	5054.06	331	3155.41
cgi-miR-33	21	345	4258.45	82	3418.65	534	5333
scaffold1179_5175	22	341	4017.75	16	636.733	158	1506.21
scaffold43364_2166	22	334	3935.28	92	3661.21	204	1944.72
cgi-miR-252b	22	325	3829.24	51	2029.58	311	2964.75
scaffold602_1578	22	317	3734.98	121	4815.29	324	3088.67
cgi-miR-1	22	302	3558.25	98	3899.99	192	1830.33
scaffold602_1569	22	271	3192.99	63	2507.13	167	1592
cgi-miR-1993	22	268	3157.65	58	2308.16	465	4432.82
cgi-miR-7	24	267	2883.71	55	2006.37	273	2385.62
cgi-miR-277	22	263	3098.74	63	2507.13	434	4137.3
cgi-miR-2e	21	244	3011.77	65	2709.9	370	3695.15
scaffold1785_3158	22	233	2745.27	57	2268.36	364	3469.99
scaffold37128_3053	22	224	2639.23	93	3701.01	426	4061.04
scaffold1221_651	21	222	2740.22	56	2334.69	278	2776.36
scaffold43208_3936	23	217	2445.59	48	1827.15	135	1230.99
scaffold1324_2487	22	209	2462.49	33	1313.26	184	1754.06
scaffold602_1584	22	193	2273.98	82	3263.25	217	2068.65
scaffold294_2622	22	183	2156.16	33	1313.26	258	2459.5
scaffold602_1574	22	175	2061.9	46	1830.61	92	877.031
cgi-miR-184c	22	167	1967.64	19	756.12	85	810.3
scaffold121_1172	22	163	1920.51	5	198.979	16	152.527
scaffold365_3021	22	136	1602.39	39	1552.04	136	1296.48
scaffold1711_599	18	122	1756.87	73	3550.67	295	3437.16
cgi-miR-29b	22	118	1390.31	27	1074.49	143	1363.21
scaffold664_2596	22	117	1378.53	59	2347.95	330	3145.87
scaffold885_3614	20	116	1503.42	43	1882.34	382	4005.74
cgi-miR-9a	23	116	1307.32	24	913.573	136	1240.11
cgi-miR-1992	23	107	1205.89	30	1141.97	122	1112.45
scaffold43364_2162	23	100	1127	46	1751.01	219	1996.94
scaffold198_4783	21	88	1086.21	24	1000.58	132	1318.27
scaffold42448_2541	23	80	901.6	14	532.917	85	775.07
scaffold626_3515	22	72	848.323	12	477.549	15	142.994
scaffold1417_3793	22	67	789.412	14	557.141	76	724.504
cgi-miR-9b	22	63	742.283	4	159.183	84	800.767
scaffold602_1572	22	61	718.718	23	915.303	60	571.977
scaffold43150_94	21	60	740.6	0	0	17	169.777
scaffold726_3481	25	55	570.262	26	910.528	36	302.004
cgi-miR-2c	22	50	589.113	13	517.345	80	762.636
scaffold547_3738	22	49	577.331	9	358.162	61	581.51
cgi-miR-1989	22	48	565.549	12	477.549	113	1077.22
scaffold40380_6	20	48	622.104	15	656.63	101	1059.11
scaffold142_5730	22	46	541.984	18	716.324	123	1172.55
cgi-miR-29a	22	46	541.984	5	198.979	64	610.109
scaffold41304_9	22	42	494.855	2	79.5916	30	285.988
scaffold121_1166	23	40	450.8	10	380.655	90	820.662
scaffold1347_4132	23	38	428.26	21	799.376	21	191.488
scaffold527_4259	22	36	424.162	2	79.5916	261	2488.1
scaffold1503_1728	22	36	424.162	0	0	0	0
cgi-miR-184a	21	35	432.017	1	41.6908	10	99.869
scaffold41656_2128	22	33	388.815	15	596.937	22	209.725
scaffold622_1456	22	32	377.033	10	397.958	20	190.659
scaffold833_1691	23	31	349.37	22	837.442	74	674.767
scaffold42446_1657	22	30	353.468	27	1074.49	54	514.779
scaffold43074_409	22	29	341.686	0	0	0	0
scaffold1889_5021	22	26	306.339	5	198.979	43	409.917
scaffold198_4775	22	22	259.21	10	397.958	81	772.169
scaffold960_356	22	19	223.863	3	119.387	11	104.862
scaffold508_4253	22	17	200.299	2	79.5916	22	209.725
C31910_5466	22	15	176.734	14	557.141	12	114.395
scaffold1535_2760	22	15	176.734	0	0	22	209.725
scaffold705_2988	22	15	176.734	5	198.979	14	133.461
cgi-miR-1986	22	15	176.734	0	0	3	28.5988
scaffold1000_77	22	15	176.734	0	0	0	0
scaffold44006_5678	22	14	164.952	2	79.5916	44	419.45
scaffold100_808	21	14	172.807	11	458.599	26	259.659
scaffold39500_2134	22	14	164.952	1	39.7958	20	190.659
scaffold211_946	22	14	164.952	2	79.5916	13	123.928
scaffold1272_1464	22	13	153.169	1	39.7958	45	428.983
scaffold765_2784	22	13	153.169	7	278.57	16	152.527
scaffold1366_3507	22	12	141.387	5	198.979	24	228.791
scaffold143_1565	22	12	141.387	0	0	16	152.527
scaffold365_3014	22	11	129.605	1	39.7958	7	66.7306
scaffold999_4863	22	11	129.605	0	0	3	28.5988
scaffold1742_1484	23	10	112.7	6	228.393	66	601.819
scaffold672_1474	22	10	117.823	0	0	16	152.527
scaffold175_3234	23	10	112.7	1	38.0655	9	82.0662
scaffold77_5653	20	10	129.605	1	43.7754	9	94.3762
scaffold1882_1136	22	9	106.04	4	159.183	19	181.126
cgi-miR-2722	22	9	106.04	2	79.5916	7	66.7306
scaffold1535_2755	22	8	94.2582	2	79.5916	10	95.3295
scaffold625_3183	22	7	82.4759	3	119.387	10	95.3295
cgi-miR-124	21	7	86.4033	0	0	4	39.9476
scaffold42448_2539	21	6	74.06	3	125.072	19	189.751
scaffold394_2768	23	6	67.62	2	76.1311	6	54.7108
scaffold175_3236	22	6	70.6936	1	39.7958	3	28.5988
scaffold911_1098	22	6	70.6936	0	0	2	19.0659
scaffold1028_4608	22	6	70.6936	0	0	1	9.53295
scaffold190_133	22	5	58.9113	1	39.7958	4	38.1318
scaffold412_1357	22	5	58.9113	2	79.5916	2	19.0659
scaffold1009_5702	25	5	51.842	1	35.0203	0	0
scaffold1318_4274	23	4	45.08	2	76.1311	49	446.805
scaffold31440_1351	21	4	49.3733	8	333.527	16	159.79
scaffold5_3277	22	4	47.1291	1	39.7958	14	133.461
scaffold41656_2129	22	4	47.1291	8	318.366	6	57.1977
scaffold1583_2226	22	4	47.1291	2	79.5916	8	76.2636
scaffold1409_4819	22	4	47.1291	0	0	1	9.53295
scaffold142_5734	22	3	35.3468	0	0	30	285.988
scaffold347_3873	22	3	35.3468	1	39.7958	19	181.126
scaffold1896_3883	21	3	37.03	4	166.763	9	89.8821
scaffold1839_4845	22	3	35.3468	0	0	4	38.1318
scaffold36456_4643	22	3	35.3468	0	0	1	9.53295
scaffold43988_2479	22	3	35.3468	0	0	1	9.53295
scaffold750_895	21	3	37.03	1	41.6908	0	0
scaffold1299_4766	22	2	23.5645	3	119.387	12	114.395
scaffold164_2257	22	2	23.5645	1	39.7958	6	57.1977
scaffold1228_4723	22	2	23.5645	1	39.7958	6	57.1977
scaffold145_2946	22	2	23.5645	2	79.5916	2	19.0659
scaffold34780_2494	20	2	25.921	0	0	3	31.4587
scaffold771_661	21	2	24.6867	0	0	3	29.9607
scaffold145_2947	22	2	23.5645	0	0	2	19.0659
scaffold1569_4769	22	2	23.5645	0	0	2	19.0659
scaffold1583_2228	22	2	23.5645	0	0	2	19.0659
scaffold625_3185	23	1	11.27	0	0	73	665.648
scaffold1599_5643	21	1	12.3433	30	1250.72	0	0
scaffold445_3104	22	1	11.7823	1	39.7958	7	66.7306
scaffold1848_4417	22	1	11.7823	1	39.7958	6	57.1977
scaffold1535_2758	23	1	11.27	1	38.0655	5	45.5924
scaffold43608_3040	22	1	11.7823	1	39.7958	4	38.1318
scaffold20_287	23	1	11.27	0	0	4	36.4739
scaffold42210_3962	22	1	11.7823	2	79.5916	1	9.53295
scaffold888_4140	22	0	0	0	0	128	1220.22
scaffold347_3876	21	0	0	16	667.053	0	0
scaffold1827_3866	22	0	0	0	0	12	114.395
scaffold43878_3031	22	0	0	0	0	10	95.3295
scaffold35684_4427	22	0	0	1	39.7958	7	66.7306
scaffold531_824	22	0	0	8	318.366	0	0
scaffold42948_2113	19	0	0	8	368.635	0	0
cgi-miR-242	22	0	0	1	39.7958	5	47.6647
scaffold535_3052	21	0	0	0	0	5	49.9345
scaffold1174_3059	23	0	0	2	76.1311	3	27.3554
scaffold1769_5047	22	0	0	0	0	4	38.1318
