# Supplementary material for: The Identification and Characteristics of Immune-Related MicroRNAs in Haemocytes of Oyster Crassostrea gigas
Source: PLoS One. 2014 Feb 6;9(2):e88397. doi: 10.1371/journal.pone.0088397 (PMC3916443; doi:10.1371/journal.pone.0088397)
Supplement: Table S4 — The information of differentially expressed miRNAs in the control/bacteria and bacteria/bacteria+heat comparisons. (XLSX) [file pone.0088397.s004.xlsx]

## Sheet: Control_Challenge
miRNA_id	control_count	bacteria_count	control_norm	bacteria_norm	Change
cgi-bantam	123386	43700	319.8	382.6	increase
cgi-let-7	66127	20793	171.4	182	increase
cgi-miR-125	8836	3401	22.9	29.8	increase
cgi-miR-184b	957131	441690	2480.1	3867	increase
cgi-miR-190	10641	3559	27.6	31.2	increase
cgi-miR-1984	234455	91836	607.7	804	increase
cgi-miR-1985	110338	47806	286	418.5	increase
cgi-miR-2a	17636	5702	45.7	49.9	increase
cgi-miR-307	30743	10330	79.7	90.4	increase
cgi-miR-71	2081	859	5.4	7.5	increase
cgi-miR-745b	40967	16274	106.2	142.5	increase
cgi-miR-8	120103	49616	311.3	434.4	increase
scaffold1144_2255	914	376	2.4	3.3	increase
scaffold146_3342	6560	2523	17	22.1	increase
scaffold1599_5643	1	30	0	0.3	increase
scaffold1832_1519	1858	960	4.8	8.4	increase
scaffold339_5117	15954	9509	41.4	83.3	increase
scaffold347_3876	0	16	0	0.1	increase
scaffold42948_2113	0	8	0	0.1	increase
scaffold531_824	0	8	0	0.1	increase
scaffold678_5009	2984	1047	7.7	9.2	increase
scaffold726_3483	1092	578	2.8	5.1	increase
cgi-miR-100	308405	57995	799.4	507.8	decrease
cgi-miR-10a	1126609	187206	2920.3	1639	decrease
cgi-miR-10b	22919	4759	59.4	41.7	decrease
cgi-miR-1175	10804	1981	28	17.3	decrease
cgi-miR-12	2917	543	7.6	4.8	decrease
cgi-miR-133	13249	3452	34.3	30.2	decrease
cgi-miR-153	614	68	1.6	0.6	decrease
cgi-miR-182	8706	1053	22.6	9.2	decrease
cgi-miR-1991	5216	755	13.5	6.6	decrease
cgi-miR-2001	39983	6472	103.6	56.7	decrease
cgi-miR-216	3052	720	7.9	6.3	decrease
cgi-miR-219	607	111	1.6	0.1	decrease
cgi-miR-278	17968	2694	46.6	23.6	decrease
cgi-miR-279	11951	2239	30.1	19.6	decrease
cgi-miR-315	4675	797	12.1	6.1	decrease
cgi-miR-317a	2313	515	5.1	4.5	decrease
cgi-miR-317b	3285	780	8.5	6.8	decrease
cgi-miR-67a	179096	44193	464.2	386.9	decrease
cgi-miR-67b	23912	4126	61.1	36.1	decrease
cgi-miR-72	1702	270	4.4	2.4	decrease
cgi-miR-92a	15974	3794	41.4	33.2	decrease
cgi-miR-92b	33969	7194	88.1	62.1	decrease
cgi-miR-92c	32170	7422	83.4	64.1	decrease
cgi-miR-92d	49350	10141	127.9	88.8	decrease
cgi-miR-92e	10566	2164	27.4	18.9	decrease
cgi-miR-96a	8993	1317	23.3	11.5	decrease
cgi-miR-96b	25038	3276	64.9	28.7	decrease
cgi-miR-981	43660	7837	113.2	68.6	decrease
scaffold1179_5175	341	16	0.9	0.1	decrease
scaffold121_1172	163	5	0.4	0	decrease
scaffold42648_5080	38193	10578	99	92.6	decrease
scaffold43150_94	60	0	0.2	0	decrease
scaffold631_909	1979	199	5.1	1.7	decrease

## Sheet: Challenge_Stress
miRNA_id	bacteria_count	bacteria+heat_count	bacteria_norm	bacteria+heat_norm	Change
cgi-miR-100	57995	473817	507.8	993.7	increase
cgi-miR-12	543	3349	4.8	7	increase
cgi-miR-153	68	499	0.6	1	increase
cgi-miR-184d	549	4002	4.8	8.4	increase
cgi-miR-193	513	2892	4.5	6.1	increase
cgi-miR-1984	91836	547249	804	1147.7	increase
cgi-miR-2001	6472	45893	56.7	96.2	increase
cgi-miR-216	720	5199	6.3	10.9	increase
cgi-miR-219	111	1586	0.1	3.3	increase
cgi-miR-278	2694	17856	23.6	37.4	increase
cgi-miR-279	2239	13144	19.6	27.6	increase
cgi-miR-2a	5702	28217	49.9	59.2	increase
cgi-miR-2b	1247	6669	10.9	13.1	increase
cgi-miR-307	10330	69657	90.4	146.1	increase
cgi-miR-34	809	4806	7.1	10.1	increase
cgi-miR-67a	44193	298693	386.9	626.4	increase
cgi-miR-67b	4126	59768	36.1	125.3	increase
cgi-miR-72	270	2686	2.4	5.6	increase
cgi-miR-745a	1516	8010	13.3	16.8	increase
cgi-miR-745b	16274	75619	142.5	158.6	increase
cgi-miR-92a	3794	17616	33.2	36.9	increase
cgi-miR-92b	7194	36911	62.1	77.4	increase
cgi-miR-92c	7422	34264	64.1	71.9	increase
cgi-miR-92d	10141	69375	88.8	145.5	increase
cgi-miR-92e	2164	10333	18.9	21.7	increase
cgi-miR-96b	3276	16036	28.7	33.6	increase
cgi-miR-981	7837	35184	68.6	73.8	increase
scaffold1144_2255	376	2325	3.3	4.9	increase
scaffold1288_4620	3803	21326	33.3	44.7	increase
scaffold1503_1730	889	4451	7.8	9.3	increase
scaffold1503_1732	527	2835	4.6	5.9	increase
scaffold42648_5080	10578	59976	92.6	125.8	increase
scaffold43364_2164	524	3898	4.6	8.2	increase
scaffold527_4259	2	261	0	0.5	increase
scaffold625_3185	0	73	0	0.2	increase
scaffold885_3614	43	382	0.4	0.8	increase
scaffold888_4140	0	128	0	0.3	increase
cgi-bantam	43700	174507	382.6	365.1	decrease
cgi-miR-1	98	192	0.9	0.4	decrease
cgi-miR-10a	187206	569936	1639	1195.3	decrease
cgi-miR-10b	4759	13585	41.7	28.5	decrease
cgi-miR-125	3401	12016	29.8	25.2	decrease
cgi-miR-182	1053	3097	9.2	6.5	decrease
cgi-miR-184b	441690	1402538	3867	2941.5	decrease
cgi-miR-190	3559	13467	31.2	28.2	decrease
cgi-miR-1985	47806	193832	418.5	406.5	decrease
cgi-miR-1993	58	465	0.5	0.1	decrease
cgi-miR-1994	1285	4293	11.3	9	decrease
cgi-miR-281	841	2835	7.4	5.9	decrease
cgi-miR-8	49616	197399	434.4	413.1	decrease
cgi-miR-87	641	1455	5.6	3.1	decrease
scaffold1347_4132	21	21	0.2	0	decrease
scaffold1599_5643	30	0	0.3	0	decrease
scaffold1600_209	199	538	1.7	1.1	decrease
scaffold1600_212	235	220	2.1	0.5	decrease
scaffold1832_1519	960	1804	8.4	3.8	decrease
scaffold226_3513	101	163	0.9	0.3	decrease
scaffold339_5117	9509	29459	83.3	61.8	decrease
scaffold347_3876	16	0	0.1	0	decrease
scaffold42948_2113	8	0	0.1	0	decrease
scaffold43364_2166	92	204	0.8	0.4	decrease
scaffold531_824	8	0	0.1	0	decrease
scaffold631_909	199	570	1.7	1.2	decrease
scaffold678_5009	1047	2700	9.2	5.7	decrease
scaffold726_3483	578	1011	5.1	2.1	decrease

## Sheet: Control_Stress
miRNA_id	Control_count	Stress_count	Control_norm	Control_norm	Change
cgi-bantam	123386	174507	319.8	365.1	increase
cgi-let-7	66127	89340	171.4	187.4	increase
cgi-miR-100	308405	473817	799.4	993.7	increase
cgi-miR-125	8836	12016	22.9	25.2	increase
cgi-miR-184b	957131	1402538	2480.1	2941.5	increase
cgi-miR-184d	2162	4002	5.6	8.4	increase
cgi-miR-193	1386	2892	3.6	6.1	increase
cgi-miR-1984	234455	547249	607.7	1147.7	increase
cgi-miR-1985	110338	193832	286	406.5	increase
cgi-miR-216	3052	5199	7.9	10.9	increase
cgi-miR-219	607	1586	1.6	3.3	increase
cgi-miR-2a	17636	28217	45.7	59.2	increase
cgi-miR-2b	4081	6669	10.6	13.1	increase
cgi-miR-307	30743	69657	79.7	146.1	increase
cgi-miR-34	2563	4806	6.6	10.1	increase
cgi-miR-67a	179096	298693	464.2	626.4	increase
cgi-miR-67b	23912	59768	61.1	125.3	increase
cgi-miR-71	2081	3967	5.4	8.3	increase
cgi-miR-72	1702	2686	4.4	5.6	increase
cgi-miR-745a	4735	8010	12.3	16.8	increase
cgi-miR-745b	40967	75619	106.2	158.6	increase
cgi-miR-8	120103	197399	311.3	413.1	increase
cgi-miR-92d	49350	69375	127.9	145.5	increase
scaffold1144_2255	914	2325	2.4	4.9	increase
scaffold1288_4620	12513	21326	32.4	44.7	increase
scaffold1318_4274	4	49	0	0.1	increase
scaffold146_3342	6560	11348	17	23.8	increase
scaffold1503_1730	2773	4451	7.2	9.3	increase
scaffold1503_1732	1642	2835	4.3	5.9	increase
scaffold1711_599	122	295	0.3	0.6	increase
scaffold1742_1484	10	66	0	0.1	increase
scaffold198_4775	22	81	0.1	0.2	increase
scaffold339_5117	15954	29459	41.4	61.8	increase
scaffold37128_3053	224	426	0.6	0.9	increase
scaffold42648_5080	38193	59976	99	125.8	increase
scaffold43364_2162	100	219	0.3	0.5	increase
scaffold43364_2164	1930	3898	5	8.2	increase
scaffold527_4259	36	261	0.1	0.5	increase
scaffold625_3185	1	73	0	0.2	increase
scaffold664_2596	117	330	0.3	0.7	increase
scaffold885_3614	116	382	0.3	0.8	increase
scaffold888_4140	0	128	0	0.3	increase
cgi-miR-1	302	192	0.8	0.4	decrease
cgi-miR-10a	1126609	569936	2920.3	1195.3	decrease
cgi-miR-10b	22919	13585	59.4	28.5	decrease
cgi-miR-1175	10804	8142	28	17.1	decrease
cgi-miR-133	13249	13364	34.3	28	decrease
cgi-miR-153	614	499	1.6	1	decrease
cgi-miR-182	8706	3097	22.6	6.5	decrease
cgi-miR-184c	167	85	0.4	0.2	decrease
cgi-miR-1991	5216	3475	13.5	7.3	decrease
cgi-miR-1994	4517	4293	11.7	9	decrease
cgi-miR-2001	39983	45893	103.6	96.2	decrease
cgi-miR-252a	641	584	1.7	1.2	decrease
cgi-miR-278	17968	17856	46.6	37.4	decrease
cgi-miR-279	11951	13144	30.1	27.6	decrease
cgi-miR-281	2966	2835	7.7	5.9	decrease
cgi-miR-315	4675	3675	12.1	7.7	decrease
cgi-miR-317a	2313	2136	5.1	4.5	decrease
cgi-miR-317b	3285	3202	8.5	6.7	decrease
cgi-miR-87	2333	1455	6	3.1	decrease
cgi-miR-92a	15974	17616	41.4	36.9	decrease
cgi-miR-92b	33969	36911	88.1	77.4	decrease
cgi-miR-92c	32170	34264	83.4	71.9	decrease
cgi-miR-92e	10566	10333	27.4	21.7	decrease
cgi-miR-96a	8993	5108	23.3	10.7	decrease
cgi-miR-96b	25038	16036	64.9	33.6	decrease
cgi-miR-981	43660	35184	113.2	73.8	decrease
scaffold1179_5175	341	158	0.9	0.3	decrease
scaffold121_1172	163	16	0.4	0	decrease
scaffold1503_1728	36	0	0.1	0	decrease
scaffold1600_209	944	538	2.4	1.1	decrease
scaffold1600_212	614	220	1.6	0.5	decrease
scaffold1832_1519	1858	1804	4.8	3.8	decrease
scaffold226_3513	533	163	1.4	0.3	decrease
scaffold43074_409	29	0	0.1	0	decrease
scaffold43150_94	60	17	0.2	0	decrease
scaffold43208_3936	217	135	0.6	0.3	decrease
scaffold43364_2166	334	204	0.9	0.4	decrease
scaffold602_1569	271	167	0.7	0.4	decrease
scaffold602_1574	175	92	0.5	0.2	decrease
scaffold626_3515	72	15	0.2	0	decrease
scaffold631_909	1979	570	5.1	1.2	decrease
scaffold678_5009	2984	2700	7.7	5.7	decrease
scaffold726_3483	1092	1011	2.8	2.1	decrease
scaffold801_800	624	426	1.6	0.9	decrease
