# Supplementary material for: The Identification and Characteristics of Immune-Related MicroRNAs in Haemocytes of Oyster Crassostrea gigas
Source: PLoS One. 2014 Feb 6;9(2):e88397. doi: 10.1371/journal.pone.0088397 (PMC3916443; doi:10.1371/journal.pone.0088397)
Supplement: Table S5 — All oyster miRNAs and their predicted target genes. (XLSX) [file pone.0088397.s005.xlsx]

## Sheet: oyster_miRNA_target
MiRNA	target gene
cgi-miR-100	CGI_10007414
cgi-miR-100	CGI_10016355
cgi-miR-100	CGI_10012035
cgi-miR-100	CGI_10003591
cgi-miR-100	CGI_10016050
cgi-miR-100	CGI_10018854
cgi-miR-100	CGI_10012787
cgi-miR-100	CGI_10002549
cgi-miR-100	CGI_10027368
cgi-bantam	CGI_10002604
cgi-bantam	CGI_10021499
cgi-bantam	CGI_10028651
cgi-bantam	CGI_10012396
cgi-bantam	CGI_10027014
cgi-bantam	CGI_10016253
cgi-bantam	CGI_10020505
cgi-bantam	CGI_10023119
cgi-bantam	CGI_10014645
cgi-bantam	CGI_10013956
cgi-bantam	CGI_10026180
cgi-bantam	CGI_10024437
cgi-bantam	CGI_10021440
cgi-bantam	CGI_10019589
cgi-bantam	CGI_10013013
cgi-bantam	CGI_10003253
cgi-bantam	CGI_10001211
cgi-bantam	CGI_10005961
cgi-bantam	CGI_10004416
cgi-bantam	CGI_10004769
cgi-bantam	CGI_10020539
cgi-bantam	CGI_10002556
cgi-bantam	CGI_10027931
cgi-bantam	CGI_10020224
cgi-bantam	CGI_10019928
cgi-bantam	CGI_10025067
cgi-bantam	CGI_10005013
cgi-bantam	CGI_10010641
cgi-bantam	CGI_10015415
cgi-bantam	CGI_10028079
cgi-miR-1985	CGI_10002402
cgi-miR-1985	CGI_10005483
cgi-miR-1985	CGI_10017886
cgi-miR-1985	CGI_10024586
cgi-miR-1985	CGI_10026707
cgi-miR-1985	CGI_10006590
cgi-miR-1985	CGI_10025652
cgi-miR-1985	CGI_10018495
cgi-miR-1985	CGI_10018513
cgi-miR-1985	CGI_10013105
cgi-miR-1985	CGI_10021893
cgi-miR-1985	CGI_10023088
cgi-miR-1985	CGI_10018197
cgi-miR-1985	CGI_10007183
cgi-miR-1985	CGI_10019862
cgi-miR-1985	CGI_10006737
cgi-miR-1985	CGI_10027507
cgi-miR-1985	CGI_10027497
cgi-miR-1985	CGI_10016055
cgi-miR-1985	CGI_10016702
cgi-miR-1985	CGI_10007209
cgi-miR-1985	CGI_10021347
cgi-miR-1985	CGI_10021360
cgi-miR-1985	CGI_10007481
cgi-miR-1985	CGI_10003492
cgi-miR-1985	CGI_10015032
cgi-miR-1985	CGI_10014935
cgi-miR-1985	CGI_10005883
cgi-miR-1985	CGI_10005884
cgi-miR-1985	CGI_10016565
cgi-miR-1985	CGI_10017370
cgi-miR-1985	CGI_10017361
cgi-miR-1985	CGI_10027272
cgi-miR-1985	CGI_10004723
cgi-miR-1985	CGI_10021840
cgi-miR-1985	CGI_10020284
cgi-miR-1985	CGI_10026042
cgi-miR-1985	CGI_10019435
cgi-miR-1985	CGI_10011994
cgi-miR-1985	CGI_10014740
cgi-miR-1985	CGI_10003721
cgi-miR-1985	CGI_10013692
cgi-miR-1985	CGI_10025400
cgi-miR-1985	CGI_10004963
cgi-miR-1985	CGI_10021625
cgi-miR-1985	CGI_10026293
cgi-miR-1985	CGI_10019654
cgi-miR-1985	CGI_10006753
cgi-miR-1985	CGI_10023747
cgi-miR-1985	CGI_10018690
cgi-miR-1985	CGI_10010295
cgi-miR-1985	CGI_10016756
cgi-miR-1985	CGI_10016780
cgi-miR-1985	CGI_10023241
cgi-miR-1985	CGI_10020046
cgi-miR-1985	CGI_10005329
cgi-miR-1985	CGI_10025885
cgi-miR-1985	CGI_10018659
cgi-miR-1985	CGI_10025619
cgi-miR-1985	CGI_10015686
cgi-miR-1985	CGI_10004029
cgi-miR-1985	CGI_10024650
cgi-miR-1985	CGI_10000475
cgi-miR-1985	CGI_10000870
cgi-miR-1985	CGI_10022130
cgi-miR-1985	CGI_10018175
cgi-miR-8	CGI_10015358
cgi-miR-8	CGI_10014465
cgi-miR-8	CGI_10017614
cgi-miR-8	CGI_10017288
cgi-miR-8	CGI_10024720
cgi-miR-8	CGI_10011043
cgi-miR-8	CGI_10006649
cgi-miR-8	CGI_10005769
cgi-miR-8	CGI_10027780
cgi-miR-8	CGI_10021918
cgi-miR-8	CGI_10016476
cgi-miR-8	CGI_10019867
cgi-miR-8	CGI_10019541
cgi-miR-8	CGI_10026676
cgi-miR-8	CGI_10015616
cgi-miR-8	CGI_10018614
cgi-miR-8	CGI_10026910
cgi-miR-8	CGI_10022577
cgi-miR-8	CGI_10022513
cgi-miR-8	CGI_10011924
cgi-miR-8	CGI_10023619
cgi-miR-8	CGI_10012092
cgi-miR-8	CGI_10023441
cgi-miR-8	CGI_10017096
cgi-miR-8	CGI_10021164
cgi-miR-8	CGI_10021937
cgi-miR-8	CGI_10025364
cgi-miR-8	CGI_10018121
cgi-miR-8	CGI_10025207
cgi-miR-8	CGI_10014392
cgi-miR-8	CGI_10025973
cgi-miR-8	CGI_10006204
cgi-miR-8	CGI_10014848
cgi-miR-8	CGI_10021782
cgi-miR-8	CGI_10005246
cgi-miR-8	CGI_10028176
cgi-miR-8	CGI_10028206
cgi-miR-8	CGI_10009724
cgi-miR-8	CGI_10004102
cgi-miR-8	CGI_10013026
cgi-miR-8	CGI_10015914
cgi-miR-8	CGI_10022961
cgi-miR-8	CGI_10023797
cgi-miR-8	CGI_10028812
cgi-let-7	CGI_10012234
cgi-let-7	CGI_10024721
cgi-let-7	CGI_10007073
cgi-let-7	CGI_10017255
cgi-let-7	CGI_10025634
cgi-let-7	CGI_10020523
cgi-let-7	CGI_10016488
cgi-let-7	CGI_10018193
cgi-let-7	CGI_10015711
cgi-let-7	CGI_10016680
cgi-let-7	CGI_10009341
cgi-let-7	CGI_10004656
cgi-let-7	CGI_10025852
cgi-let-7	CGI_10014935
cgi-let-7	CGI_10028547
cgi-let-7	CGI_10017418
cgi-let-7	CGI_10005790
cgi-let-7	CGI_10008290
cgi-let-7	CGI_10017086
cgi-let-7	CGI_10012618
cgi-let-7	CGI_10016910
cgi-let-7	CGI_10016917
cgi-let-7	CGI_10008393
cgi-let-7	CGI_10016157
cgi-let-7	CGI_10010275
cgi-let-7	CGI_10007694
cgi-let-7	CGI_10020221
cgi-let-7	CGI_10006249
cgi-let-7	CGI_10003607
cgi-let-7	CGI_10021568
cgi-let-7	CGI_10003070
cgi-let-7	CGI_10005462
cgi-let-7	CGI_10023487
cgi-let-7	CGI_10024700
cgi-let-7	CGI_10024686
cgi-let-7	CGI_10025628
cgi-let-7	CGI_10024248
cgi-miR-307	CGI_10012486
cgi-miR-307	CGI_10017309
cgi-miR-307	CGI_10017331
cgi-miR-307	CGI_10014683
cgi-miR-307	CGI_10013515
cgi-miR-307	CGI_10008049
cgi-miR-307	CGI_10021034
cgi-miR-307	CGI_10028468
cgi-miR-307	CGI_10010531
cgi-miR-307	CGI_10021351
cgi-miR-307	CGI_10006727
cgi-miR-307	CGI_10007276
cgi-miR-307	CGI_10007950
cgi-miR-307	CGI_10026867
cgi-miR-307	CGI_10016015
cgi-miR-307	CGI_10016019
cgi-miR-307	CGI_10014940
cgi-miR-307	CGI_10014929
cgi-miR-307	CGI_10005883
cgi-miR-307	CGI_10005884
cgi-miR-307	CGI_10023675
cgi-miR-307	CGI_10023661
cgi-miR-307	CGI_10010166
cgi-miR-307	CGI_10012463
cgi-miR-307	CGI_10004338
cgi-miR-307	CGI_10012716
cgi-miR-307	CGI_10015500
cgi-miR-307	CGI_10019670
cgi-miR-307	CGI_10012326
cgi-miR-307	CGI_10005093
cgi-miR-307	CGI_10002990
cgi-miR-307	CGI_10027101
cgi-miR-307	CGI_10014409
cgi-miR-307	CGI_10012942
cgi-miR-307	CGI_10012351
cgi-miR-307	CGI_10026005
cgi-miR-307	CGI_10022861
cgi-miR-307	CGI_10014851
cgi-miR-307	CGI_10015822
cgi-miR-307	CGI_10017167
cgi-miR-307	CGI_10008974
cgi-miR-307	CGI_10020674
cgi-miR-307	CGI_10010860
cgi-miR-307	CGI_10013307
cgi-miR-307	CGI_10001791
cgi-miR-307	CGI_10016985
cgi-miR-307	CGI_10027805
cgi-miR-307	CGI_10025594
cgi-miR-307	CGI_10018991
cgi-miR-307	CGI_10017198
cgi-miR-307	CGI_10017190
cgi-miR-307	CGI_10009013
cgi-miR-307	CGI_10022951
cgi-miR-307	CGI_10027178
cgi-miR-307	CGI_10027965
cgi-miR-307	CGI_10010103
cgi-miR-307	CGI_10028812
cgi-miR-133	CGI_10015881
cgi-miR-133	CGI_10013947
cgi-miR-133	CGI_10012169
cgi-miR-133	CGI_10016943
cgi-miR-133	CGI_10005297
cgi-miR-133	CGI_10012055
cgi-miR-133	CGI_10008051
cgi-miR-133	CGI_10017839
cgi-miR-133	CGI_10004286
cgi-miR-133	CGI_10024227
cgi-miR-133	CGI_10016663
cgi-miR-133	CGI_10003745
cgi-miR-133	CGI_10008338
cgi-miR-133	CGI_10015747
cgi-miR-133	CGI_10024899
cgi-miR-133	CGI_10027101
cgi-miR-133	CGI_10025199
cgi-miR-133	CGI_10022309
cgi-miR-133	CGI_10008886
cgi-miR-133	CGI_10010917
cgi-miR-133	CGI_10006690
cgi-miR-133	CGI_10016880
cgi-miR-133	CGI_10023144
cgi-miR-219	CGI_10012809
cgi-miR-219	CGI_10020842
cgi-miR-219	CGI_10004733
cgi-miR-219	CGI_10022210
cgi-miR-219	CGI_10027611
cgi-miR-219	CGI_10002110
cgi-miR-219	CGI_10012081
cgi-miR-219	CGI_10009700
cgi-miR-219	CGI_10027521
cgi-miR-219	CGI_10018616
cgi-miR-219	CGI_10005562
cgi-miR-219	CGI_10025838
cgi-miR-219	CGI_10010717
cgi-miR-219	CGI_10018887
cgi-miR-219	CGI_10028844
cgi-miR-219	CGI_10016140
cgi-miR-219	CGI_10026548
cgi-miR-219	CGI_10024136
cgi-miR-219	CGI_10003260
cgi-miR-219	CGI_10023402
cgi-miR-219	CGI_10013899
cgi-miR-219	CGI_10012579
cgi-miR-219	CGI_10021625
cgi-miR-219	CGI_10026010
cgi-miR-219	CGI_10012839
cgi-miR-219	CGI_10020923
cgi-miR-219	CGI_10020556
cgi-miR-219	CGI_10027917
cgi-miR-219	CGI_10027956
cgi-miR-219	CGI_10006868
cgi-miR-219	CGI_10023780
cgi-miR-219	CGI_10008886
cgi-miR-219	CGI_10019781
cgi-miR-219	CGI_10012211
cgi-miR-219	CGI_10016990
cgi-miR-219	CGI_10006970
cgi-miR-219	CGI_10021523
cgi-miR-219	CGI_10026373
cgi-miR-219	CGI_10017195
cgi-miR-219	CGI_10000465
cgi-miR-219	CGI_10028709
cgi-miR-1175	CGI_10020857
cgi-miR-1175	CGI_10018921
cgi-miR-1175	CGI_10003949
cgi-miR-1175	CGI_10025120
cgi-miR-1175	CGI_10014380
cgi-miR-1175	CGI_10024493
cgi-miR-1175	CGI_10009116
cgi-miR-1175	CGI_10026915
cgi-miR-1175	CGI_10016382
cgi-miR-1175	CGI_10018360
cgi-miR-1175	CGI_10006239
cgi-miR-1175	CGI_10026144
cgi-miR-1175	CGI_10002971
cgi-miR-1175	CGI_10017461
cgi-miR-1175	CGI_10019497
cgi-miR-1175	CGI_10020481
cgi-miR-1175	CGI_10027358
cgi-miR-1175	CGI_10027168
cgi-miR-1175	CGI_10010606
cgi-miR-1	CGI_10007689
cgi-miR-1	CGI_10017260
cgi-miR-1	CGI_10028649
cgi-miR-1	CGI_10018017
cgi-miR-1	CGI_10018571
cgi-miR-1	CGI_10003554
cgi-miR-1	CGI_10019553
cgi-miR-1	CGI_10012961
cgi-miR-1	CGI_10019146
cgi-miR-1	CGI_10019136
cgi-miR-1	CGI_10025747
cgi-miR-1	CGI_10019422
cgi-miR-1	CGI_10006233
cgi-miR-1	CGI_10009123
cgi-miR-1	CGI_10022454
cgi-miR-1	CGI_10027932
cgi-miR-1	CGI_10013823
cgi-miR-1	CGI_10010859
cgi-miR-1	CGI_10021955
cgi-miR-1	CGI_10016762
cgi-miR-1	CGI_10013233
cgi-miR-1	CGI_10002103
cgi-miR-1	CGI_10028129
cgi-miR-9a	CGI_10017778
cgi-miR-9a	CGI_10002541
cgi-miR-9a	CGI_10009922
cgi-miR-9a	CGI_10013427
cgi-miR-9a	CGI_10017881
cgi-miR-9a	CGI_10027562
cgi-miR-9a	CGI_10017685
cgi-miR-9a	CGI_10018501
cgi-miR-9a	CGI_10012055
cgi-miR-9a	CGI_10007184
cgi-miR-9a	CGI_10006327
cgi-miR-9a	CGI_10014415
cgi-miR-9a	CGI_10014993
cgi-miR-9a	CGI_10028465
cgi-miR-9a	CGI_10022155
cgi-miR-9a	CGI_10025419
cgi-miR-9a	CGI_10013340
cgi-miR-9a	CGI_10004605
cgi-miR-9a	CGI_10013979
cgi-miR-9a	CGI_10003353
cgi-miR-9a	CGI_10022914
cgi-miR-9a	CGI_10023395
cgi-miR-9a	CGI_10012335
cgi-miR-9a	CGI_10008869
cgi-miR-9a	CGI_10019254
cgi-miR-9a	CGI_10021427
cgi-miR-9a	CGI_10005839
cgi-miR-9a	CGI_10019401
cgi-miR-9a	CGI_10017171
cgi-miR-9a	CGI_10011223
cgi-miR-9a	CGI_10025509
cgi-miR-9a	CGI_10020073
cgi-miR-9a	CGI_10006060
cgi-miR-9a	CGI_10024667
cgi-miR-9a	CGI_10024246
cgi-miR-9a	CGI_10004452
cgi-miR-9a	CGI_10022970
cgi-miR-9a	CGI_10001224
cgi-miR-9a	CGI_10001550
cgi-miR-9a	CGI_10025298
cgi-miR-9a	CGI_10027178
cgi-miR-9a	CGI_10017817
cgi-miR-92a	CGI_10001467
cgi-miR-92a	CGI_10008188
cgi-miR-92a	CGI_10024100
cgi-miR-92a	CGI_10011291
cgi-miR-92a	CGI_10004896
cgi-miR-92a	CGI_10010075
cgi-miR-92a	CGI_10019308
cgi-miR-92a	CGI_10001096
cgi-miR-92a	CGI_10022818
cgi-miR-92a	CGI_10022821
cgi-miR-92a	CGI_10021562
cgi-miR-92a	CGI_10020356
cgi-miR-92a	CGI_10020355
cgi-miR-92a	CGI_10022073
cgi-miR-92a	CGI_10004903
cgi-miR-92a	CGI_10004905
cgi-miR-92a	CGI_10012586
cgi-miR-92a	CGI_10005543
cgi-miR-92a	CGI_10006935
cgi-miR-92a	CGI_10009519
cgi-miR-92a	CGI_10012839
cgi-miR-92a	CGI_10024981
cgi-miR-92a	CGI_10008322
cgi-miR-92a	CGI_10025486
cgi-miR-92a	CGI_10019928
cgi-miR-92a	CGI_10013305
cgi-miR-92a	CGI_10013783
cgi-miR-92a	CGI_10003340
cgi-miR-92a	CGI_10010967
cgi-miR-92a	CGI_10024118
cgi-miR-2722	CGI_10004594
cgi-miR-2722	CGI_10015245
cgi-miR-2722	CGI_10028849
cgi-miR-2722	CGI_10021784
cgi-miR-2722	CGI_10016991
cgi-miR-2722	CGI_10027158
cgi-miR-2a	CGI_10001406
cgi-miR-2a	CGI_10009172
cgi-miR-2a	CGI_10009182
cgi-miR-2a	CGI_10001053
cgi-miR-2a	CGI_10016405
cgi-miR-2a	CGI_10005908
cgi-miR-2a	CGI_10008688
cgi-miR-2a	CGI_10008685
cgi-miR-2a	CGI_10021119
cgi-miR-2a	CGI_10016510
cgi-miR-2a	CGI_10007117
cgi-miR-2a	CGI_10022668
cgi-miR-2a	CGI_10015066
cgi-miR-2a	CGI_10024775
cgi-miR-2a	CGI_10008586
cgi-miR-2a	CGI_10016420
cgi-miR-2a	CGI_10021998
cgi-miR-2a	CGI_10017394
cgi-miR-2a	CGI_10011285
cgi-miR-2a	CGI_10017687
cgi-miR-2a	CGI_10012378
cgi-miR-2a	CGI_10012395
cgi-miR-2a	CGI_10018502
cgi-miR-2a	CGI_10007819
cgi-miR-2a	CGI_10023736
cgi-miR-2a	CGI_10001934
cgi-miR-2a	CGI_10015733
cgi-miR-2a	CGI_10016248
cgi-miR-2a	CGI_10019177
cgi-miR-2a	CGI_10025121
cgi-miR-2a	CGI_10006173
cgi-miR-2a	CGI_10021914
cgi-miR-2a	CGI_10001162
cgi-miR-2a	CGI_10003591
cgi-miR-2a	CGI_10024339
cgi-miR-2a	CGI_10024341
cgi-miR-2a	CGI_10019859
cgi-miR-2a	CGI_10023186
cgi-miR-2a	CGI_10005254
cgi-miR-2a	CGI_10003556
cgi-miR-2a	CGI_10014418
cgi-miR-2a	CGI_10021358
cgi-miR-2a	CGI_10011780
cgi-miR-2a	CGI_10022145
cgi-miR-2a	CGI_10026678
cgi-miR-2a	CGI_10003849
cgi-miR-2a	CGI_10011077
cgi-miR-2a	CGI_10006014
cgi-miR-2a	CGI_10026923
cgi-miR-2a	CGI_10004085
cgi-miR-2a	CGI_10025830
cgi-miR-2a	CGI_10028843
cgi-miR-2a	CGI_10016017
cgi-miR-2a	CGI_10016816
cgi-miR-2a	CGI_10008807
cgi-miR-2a	CGI_10026181
cgi-miR-2a	CGI_10021547
cgi-miR-2a	CGI_10020764
cgi-miR-2a	CGI_10019782
cgi-miR-2a	CGI_10016663
cgi-miR-2a	CGI_10003267
cgi-miR-2a	CGI_10009621
cgi-miR-2a	CGI_10002976
cgi-miR-2a	CGI_10003605
cgi-miR-2a	CGI_10019138
cgi-miR-2a	CGI_10005540
cgi-miR-2a	CGI_10023645
cgi-miR-2a	CGI_10026577
cgi-miR-2a	CGI_10025716
cgi-miR-2a	CGI_10022730
cgi-miR-2a	CGI_10021833
cgi-miR-2a	CGI_10023961
cgi-miR-2a	CGI_10004694
cgi-miR-2a	CGI_10025927
cgi-miR-2a	CGI_10011831
cgi-miR-2a	CGI_10020425
cgi-miR-2a	CGI_10023436
cgi-miR-2a	CGI_10017921
cgi-miR-2a	CGI_10024924
cgi-miR-2a	CGI_10010158
cgi-miR-2a	CGI_10008414
cgi-miR-2a	CGI_10019253
cgi-miR-2a	CGI_10025185
cgi-miR-2a	CGI_10025186
cgi-miR-2a	CGI_10010791
cgi-miR-2a	CGI_10008601
cgi-miR-2a	CGI_10022832
cgi-miR-2a	CGI_10005685
cgi-miR-2a	CGI_10016906
cgi-miR-2a	CGI_10011646
cgi-miR-2a	CGI_10020915
cgi-miR-2a	CGI_10014304
cgi-miR-2a	CGI_10027903
cgi-miR-2a	CGI_10028150
cgi-miR-2a	CGI_10013436
cgi-miR-2a	CGI_10008031
cgi-miR-2a	CGI_10020673
cgi-miR-2a	CGI_10013826
cgi-miR-2a	CGI_10010316
cgi-miR-2a	CGI_10025484
cgi-miR-2a	CGI_10025511
cgi-miR-2a	CGI_10015114
cgi-miR-2a	CGI_10021979
cgi-miR-2a	CGI_10007765
cgi-miR-2a	CGI_10015844
cgi-miR-2a	CGI_10010914
cgi-miR-2a	CGI_10020454
cgi-miR-2a	CGI_10027808
cgi-miR-2a	CGI_10008088
cgi-miR-2a	CGI_10018654
cgi-miR-2a	CGI_10016844
cgi-miR-2a	CGI_10011534
cgi-miR-2a	CGI_10013233
cgi-miR-2a	CGI_10006361
cgi-miR-2a	CGI_10005879
cgi-miR-2a	CGI_10005878
cgi-miR-2a	CGI_10000485
cgi-miR-2a	CGI_10002229
cgi-miR-2a	CGI_10025332
cgi-miR-2a	CGI_10025163
cgi-miR-2a	CGI_10028035
cgi-miR-2a	CGI_10028758
cgi-miR-125	CGI_10023989
cgi-miR-125	CGI_10009157
cgi-miR-125	CGI_10020504
cgi-miR-125	CGI_10021894
cgi-miR-125	CGI_10016732
cgi-miR-125	CGI_10005750
cgi-miR-125	CGI_10023609
cgi-miR-125	CGI_10026135
cgi-miR-125	CGI_10001343
cgi-miR-125	CGI_10004354
cgi-miR-125	CGI_10016892
cgi-miR-125	CGI_10010347
cgi-miR-125	CGI_10005087
cgi-miR-125	CGI_10003332
cgi-miR-125	CGI_10018281
cgi-miR-125	CGI_10003067
cgi-miR-125	CGI_10003176
cgi-miR-92d	CGI_10008188
cgi-miR-92d	CGI_10024100
cgi-miR-92d	CGI_10017394
cgi-miR-92d	CGI_10028612
cgi-miR-92d	CGI_10001538
cgi-miR-92d	CGI_10004896
cgi-miR-92d	CGI_10001096
cgi-miR-92d	CGI_10022073
cgi-miR-92d	CGI_10004903
cgi-miR-92d	CGI_10004905
cgi-miR-92d	CGI_10016107
cgi-miR-92d	CGI_10005543
cgi-miR-92d	CGI_10024158
cgi-miR-92d	CGI_10003455
cgi-miR-92d	CGI_10007609
cgi-miR-92d	CGI_10024981
cgi-miR-92d	CGI_10023886
cgi-miR-92d	CGI_10019514
cgi-miR-92d	CGI_10025486
cgi-miR-92d	CGI_10019928
cgi-miR-92d	CGI_10012545
cgi-miR-92d	CGI_10003340
cgi-miR-92d	CGI_10010967
cgi-miR-745a	CGI_10012224
cgi-miR-745a	CGI_10014464
cgi-miR-745a	CGI_10018336
cgi-miR-745a	CGI_10022342
cgi-miR-745a	CGI_10007078
cgi-miR-745a	CGI_10014729
cgi-miR-745a	CGI_10003500
cgi-miR-745a	CGI_10004273
cgi-miR-745a	CGI_10013100
cgi-miR-745a	CGI_10018216
cgi-miR-745a	CGI_10017839
cgi-miR-745a	CGI_10015720
cgi-miR-745a	CGI_10004894
cgi-miR-745a	CGI_10027501
cgi-miR-745a	CGI_10015253
cgi-miR-745a	CGI_10003417
cgi-miR-745a	CGI_10021767
cgi-miR-745a	CGI_10007158
cgi-miR-745a	CGI_10016374
cgi-miR-745a	CGI_10022236
cgi-miR-745a	CGI_10019583
cgi-miR-745a	CGI_10004320
cgi-miR-745a	CGI_10006260
cgi-miR-745a	CGI_10018070
cgi-miR-745a	CGI_10022896
cgi-miR-745a	CGI_10019442
cgi-miR-745a	CGI_10019432
cgi-miR-745a	CGI_10020419
cgi-miR-745a	CGI_10003723
cgi-miR-745a	CGI_10017052
cgi-miR-745a	CGI_10022455
cgi-miR-745a	CGI_10024537
cgi-miR-745a	CGI_10017004
cgi-miR-745a	CGI_10009439
cgi-miR-745a	CGI_10003231
cgi-miR-745a	CGI_10024254
cgi-miR-745a	CGI_10000107
cgi-miR-745a	CGI_10000864
cgi-miR-745a	CGI_10028742
cgi-miR-315	CGI_10003110
cgi-miR-315	CGI_10004421
cgi-miR-315	CGI_10001280
cgi-miR-315	CGI_10004348
cgi-miR-315	CGI_10010498
cgi-miR-315	CGI_10028648
cgi-miR-315	CGI_10012390
cgi-miR-315	CGI_10027012
cgi-miR-315	CGI_10001503
cgi-miR-315	CGI_10009675
cgi-miR-315	CGI_10002526
cgi-miR-315	CGI_10015950
cgi-miR-315	CGI_10015942
cgi-miR-315	CGI_10020425
cgi-miR-315	CGI_10023381
cgi-miR-315	CGI_10010755
cgi-miR-315	CGI_10011423
cgi-miR-315	CGI_10001536
cgi-miR-315	CGI_10010377
cgi-miR-315	CGI_10014513
cgi-miR-315	CGI_10012630
cgi-miR-315	CGI_10012623
cgi-miR-315	CGI_10023457
cgi-miR-315	CGI_10027132
cgi-miR-315	CGI_10028320
cgi-miR-315	CGI_10026758
cgi-miR-1989	CGI_10005943
cgi-miR-1989	CGI_10004522
cgi-miR-1989	CGI_10021095
cgi-miR-1989	CGI_10017607
cgi-miR-1989	CGI_10002984
cgi-miR-1989	CGI_10022648
cgi-miR-1989	CGI_10022647
cgi-miR-1989	CGI_10019737
cgi-miR-1989	CGI_10007072
cgi-miR-1989	CGI_10009395
cgi-miR-1989	CGI_10021647
cgi-miR-1989	CGI_10012107
cgi-miR-1989	CGI_10023066
cgi-miR-1989	CGI_10007335
cgi-miR-1989	CGI_10024422
cgi-miR-1989	CGI_10000789
cgi-miR-1989	CGI_10026044
cgi-miR-1989	CGI_10013006
cgi-miR-1989	CGI_10010751
cgi-miR-1989	CGI_10007190
cgi-miR-1989	CGI_10012300
cgi-miR-1989	CGI_10015384
cgi-miR-1989	CGI_10021625
cgi-miR-1989	CGI_10022850
cgi-miR-1989	CGI_10012416
cgi-miR-1989	CGI_10022464
cgi-miR-1989	CGI_10008651
cgi-miR-1989	CGI_10016154
cgi-miR-1989	CGI_10021257
cgi-miR-1989	CGI_10014305
cgi-miR-1989	CGI_10005936
cgi-miR-1989	CGI_10012981
cgi-miR-1989	CGI_10013441
cgi-miR-1989	CGI_10003133
cgi-miR-1989	CGI_10010306
cgi-miR-1989	CGI_10017656
cgi-miR-1989	CGI_10016787
cgi-miR-1989	CGI_10012206
cgi-miR-1989	CGI_10003563
cgi-miR-1989	CGI_10008914
cgi-miR-1989	CGI_10018989
cgi-miR-1989	CGI_10025320
cgi-miR-1989	CGI_10025316
cgi-miR-1989	CGI_10028786
cgi-miR-2b	CGI_10001406
cgi-miR-2b	CGI_10007493
cgi-miR-2b	CGI_10016405
cgi-miR-2b	CGI_10005007
cgi-miR-2b	CGI_10002600
cgi-miR-2b	CGI_10008685
cgi-miR-2b	CGI_10004162
cgi-miR-2b	CGI_10009454
cgi-miR-2b	CGI_10009453
cgi-miR-2b	CGI_10020854
cgi-miR-2b	CGI_10022668
cgi-miR-2b	CGI_10019722
cgi-miR-2b	CGI_10015054
cgi-miR-2b	CGI_10014504
cgi-miR-2b	CGI_10005847
cgi-miR-2b	CGI_10006282
cgi-miR-2b	CGI_10007661
cgi-miR-2b	CGI_10021998
cgi-miR-2b	CGI_10006854
cgi-miR-2b	CGI_10014687
cgi-miR-2b	CGI_10027585
cgi-miR-2b	CGI_10004786
cgi-miR-2b	CGI_10017394
cgi-miR-2b	CGI_10011283
cgi-miR-2b	CGI_10009977
cgi-miR-2b	CGI_10028592
cgi-miR-2b	CGI_10028675
cgi-miR-2b	CGI_10025655
cgi-miR-2b	CGI_10025656
cgi-miR-2b	CGI_10012395
cgi-miR-2b	CGI_10027036
cgi-miR-2b	CGI_10027029
cgi-miR-2b	CGI_10001614
cgi-miR-2b	CGI_10018029
cgi-miR-2b	CGI_10002653
cgi-miR-2b	CGI_10015733
cgi-miR-2b	CGI_10015729
cgi-miR-2b	CGI_10020325
cgi-miR-2b	CGI_10001162
cgi-miR-2b	CGI_10014375
cgi-miR-2b	CGI_10015665
cgi-miR-2b	CGI_10024339
cgi-miR-2b	CGI_10014659
cgi-miR-2b	CGI_10024842
cgi-miR-2b	CGI_10019847
cgi-miR-2b	CGI_10016704
cgi-miR-2b	CGI_10009749
cgi-miR-2b	CGI_10021676
cgi-miR-2b	CGI_10003554
cgi-miR-2b	CGI_10005261
cgi-miR-2b	CGI_10017764
cgi-miR-2b	CGI_10015872
cgi-miR-2b	CGI_10010617
cgi-miR-2b	CGI_10014423
cgi-miR-2b	CGI_10014418
cgi-miR-2b	CGI_10014985
cgi-miR-2b	CGI_10011128
cgi-miR-2b	CGI_10028486
cgi-miR-2b	CGI_10010521
cgi-miR-2b	CGI_10021364
cgi-miR-2b	CGI_10021358
cgi-miR-2b	CGI_10023066
cgi-miR-2b	CGI_10023064
cgi-miR-2b	CGI_10023524
cgi-miR-2b	CGI_10011780
cgi-miR-2b	CGI_10022145
cgi-miR-2b	CGI_10003849
cgi-miR-2b	CGI_10006014
cgi-miR-2b	CGI_10026808
cgi-miR-2b	CGI_10008201
cgi-miR-2b	CGI_10004085
cgi-miR-2b	CGI_10025830
cgi-miR-2b	CGI_10028843
cgi-miR-2b	CGI_10013370
cgi-miR-2b	CGI_10016816
cgi-miR-2b	CGI_10022579
cgi-miR-2b	CGI_10016139
cgi-miR-2b	CGI_10008818
cgi-miR-2b	CGI_10026170
cgi-miR-2b	CGI_10023677
cgi-miR-2b	CGI_10020783
cgi-miR-2b	CGI_10027245
cgi-miR-2b	CGI_10006703
cgi-miR-2b	CGI_10020389
cgi-miR-2b	CGI_10027298
cgi-miR-2b	CGI_10027277
cgi-miR-2b	CGI_10019138
cgi-miR-2b	CGI_10017858
cgi-miR-2b	CGI_10003824
cgi-miR-2b	CGI_10008445
cgi-miR-2b	CGI_10001307
cgi-miR-2b	CGI_10005540
cgi-miR-2b	CGI_10023641
cgi-miR-2b	CGI_10023625
cgi-miR-2b	CGI_10026558
cgi-miR-2b	CGI_10026577
cgi-miR-2b	CGI_10025716
cgi-miR-2b	CGI_10002010
cgi-miR-2b	CGI_10006004
cgi-miR-2b	CGI_10022730
cgi-miR-2b	CGI_10010980
cgi-miR-2b	CGI_10021834
cgi-miR-2b	CGI_10023961
cgi-miR-2b	CGI_10025927
cgi-miR-2b	CGI_10011990
cgi-miR-2b	CGI_10011834
cgi-miR-2b	CGI_10024376
cgi-miR-2b	CGI_10023441
cgi-miR-2b	CGI_10015739
cgi-miR-2b	CGI_10021313
cgi-miR-2b	CGI_10026106
cgi-miR-2b	CGI_10003061
cgi-miR-2b	CGI_10012341
cgi-miR-2b	CGI_10023295
cgi-miR-2b	CGI_10017921
cgi-miR-2b	CGI_10012608
cgi-miR-2b	CGI_10006731
cgi-miR-2b	CGI_10021163
cgi-miR-2b	CGI_10015642
cgi-miR-2b	CGI_10008414
cgi-miR-2b	CGI_10012565
cgi-miR-2b	CGI_10011731
cgi-miR-2b	CGI_10005444
cgi-miR-2b	CGI_10018776
cgi-miR-2b	CGI_10026508
cgi-miR-2b	CGI_10022852
cgi-miR-2b	CGI_10016906
cgi-miR-2b	CGI_10016884
cgi-miR-2b	CGI_10012795
cgi-miR-2b	CGI_10003809
cgi-miR-2b	CGI_10021783
cgi-miR-2b	CGI_10013402
cgi-miR-2b	CGI_10020557
cgi-miR-2b	CGI_10027896
cgi-miR-2b	CGI_10027959
cgi-miR-2b	CGI_10027902
cgi-miR-2b	CGI_10028133
cgi-miR-2b	CGI_10007695
cgi-miR-2b	CGI_10005325
cgi-miR-2b	CGI_10010729
cgi-miR-2b	CGI_10013436
cgi-miR-2b	CGI_10008970
cgi-miR-2b	CGI_10014779
cgi-miR-2b	CGI_10005571
cgi-miR-2b	CGI_10015986
cgi-miR-2b	CGI_10015976
cgi-miR-2b	CGI_10022277
cgi-miR-2b	CGI_10023908
cgi-miR-2b	CGI_10003279
cgi-miR-2b	CGI_10010316
cgi-miR-2b	CGI_10015114
cgi-miR-2b	CGI_10014337
cgi-miR-2b	CGI_10019929
cgi-miR-2b	CGI_10023258
cgi-miR-2b	CGI_10003594
cgi-miR-2b	CGI_10009762
cgi-miR-2b	CGI_10005818
cgi-miR-2b	CGI_10025081
cgi-miR-2b	CGI_10006915
cgi-miR-2b	CGI_10021572
cgi-miR-2b	CGI_10015844
cgi-miR-2b	CGI_10020023
cgi-miR-2b	CGI_10020020
cgi-miR-2b	CGI_10026263
cgi-miR-2b	CGI_10019389
cgi-miR-2b	CGI_10016631
cgi-miR-2b	CGI_10008088
cgi-miR-2b	CGI_10023493
cgi-miR-2b	CGI_10018639
cgi-miR-2b	CGI_10018654
cgi-miR-2b	CGI_10004335
cgi-miR-2b	CGI_10011534
cgi-miR-2b	CGI_10014159
cgi-miR-2b	CGI_10009234
cgi-miR-2b	CGI_10027412
cgi-miR-2b	CGI_10022111
cgi-miR-2b	CGI_10014445
cgi-miR-2b	CGI_10028743
cgi-miR-2b	CGI_10009426
cgi-miR-317a	CGI_10001405
cgi-miR-317a	CGI_10007493
cgi-miR-317a	CGI_10011023
cgi-miR-317a	CGI_10011431
cgi-miR-317a	CGI_10004176
cgi-miR-317a	CGI_10007928
cgi-miR-317a	CGI_10008714
cgi-miR-317a	CGI_10004589
cgi-miR-317a	CGI_10017550
cgi-miR-317a	CGI_10024018
cgi-miR-317a	CGI_10022928
cgi-miR-317a	CGI_10006579
cgi-miR-317a	CGI_10013406
cgi-miR-317a	CGI_10024727
cgi-miR-317a	CGI_10016498
cgi-miR-317a	CGI_10021476
cgi-miR-317a	CGI_10021477
cgi-miR-317a	CGI_10021466
cgi-miR-317a	CGI_10003468
cgi-miR-317a	CGI_10011030
cgi-miR-317a	CGI_10022625
cgi-miR-317a	CGI_10019734
cgi-miR-317a	CGI_10018531
cgi-miR-317a	CGI_10004662
cgi-miR-317a	CGI_10015144
cgi-miR-317a	CGI_10024088
cgi-miR-317a	CGI_10019884
cgi-miR-317a	CGI_10014323
cgi-miR-317a	CGI_10007306
cgi-miR-317a	CGI_10004007
cgi-miR-317a	CGI_10016935
cgi-miR-317a	CGI_10014620
cgi-miR-317a	CGI_10027623
cgi-miR-317a	CGI_10005766
cgi-miR-317a	CGI_10005765
cgi-miR-317a	CGI_10001471
cgi-miR-317a	CGI_10004798
cgi-miR-317a	CGI_10025633
cgi-miR-317a	CGI_10018501
cgi-miR-317a	CGI_10018505
cgi-miR-317a	CGI_10018513
cgi-miR-317a	CGI_10001888
cgi-miR-317a	CGI_10018012
cgi-miR-317a	CGI_10020339
cgi-miR-317a	CGI_10008510
cgi-miR-317a	CGI_10019177
cgi-miR-317a	CGI_10019160
cgi-miR-317a	CGI_10019174
cgi-miR-317a	CGI_10009699
cgi-miR-317a	CGI_10027709
cgi-miR-317a	CGI_10021919
cgi-miR-317a	CGI_10012104
cgi-miR-317a	CGI_10010759
cgi-miR-317a	CGI_10003817
cgi-miR-317a	CGI_10023111
cgi-miR-317a	CGI_10010566
cgi-miR-317a	CGI_10012060
cgi-miR-317a	CGI_10024861
cgi-miR-317a	CGI_10005743
cgi-miR-317a	CGI_10027516
cgi-miR-317a	CGI_10021666
cgi-miR-317a	CGI_10013576
cgi-miR-317a	CGI_10007741
cgi-miR-317a	CGI_10005260
cgi-miR-317a	CGI_10015266
cgi-miR-317a	CGI_10010622
cgi-miR-317a	CGI_10014434
cgi-miR-317a	CGI_10028420
cgi-miR-317a	CGI_10028474
cgi-miR-317a	CGI_10028489
cgi-miR-317a	CGI_10028478
cgi-miR-317a	CGI_10021344
cgi-miR-317a	CGI_10021343
cgi-miR-317a	CGI_10028235
cgi-miR-317a	CGI_10028254
cgi-miR-317a	CGI_10008043
cgi-miR-317a	CGI_10015230
cgi-miR-317a	CGI_10022143
cgi-miR-317a	CGI_10026665
cgi-miR-317a	CGI_10015619
cgi-miR-317a	CGI_10026914
cgi-miR-317a	CGI_10026901
cgi-miR-317a	CGI_10025432
cgi-miR-317a	CGI_10011720
cgi-miR-317a	CGI_10016589
cgi-miR-317a	CGI_10016581
cgi-miR-317a	CGI_10003369
cgi-miR-317a	CGI_10007165
cgi-miR-317a	CGI_10025809
cgi-miR-317a	CGI_10010713
cgi-miR-317a	CGI_10025557
cgi-miR-317a	CGI_10028889
cgi-miR-317a	CGI_10014363
cgi-miR-317a	CGI_10022807
cgi-miR-317a	CGI_10022800
cgi-miR-317a	CGI_10007337
cgi-miR-317a	CGI_10014065
cgi-miR-317a	CGI_10026173
cgi-miR-317a	CGI_10026182
cgi-miR-317a	CGI_10018386
cgi-miR-317a	CGI_10019566
cgi-miR-317a	CGI_10015943
cgi-miR-317a	CGI_10002048
cgi-miR-317a	CGI_10005669
cgi-miR-317a	CGI_10027216
cgi-miR-317a	CGI_10020367
cgi-miR-317a	CGI_10020384
cgi-miR-317a	CGI_10020383
cgi-miR-317a	CGI_10012470
cgi-miR-317a	CGI_10018346
cgi-miR-317a	CGI_10027298
cgi-miR-317a	CGI_10028558
cgi-miR-317a	CGI_10015187
cgi-miR-317a	CGI_10023633
cgi-miR-317a	CGI_10015514
cgi-miR-317a	CGI_10004301
cgi-miR-317a	CGI_10005182
cgi-miR-317a	CGI_10013844
cgi-miR-317a	CGI_10011391
cgi-miR-317a	CGI_10023967
cgi-miR-317a	CGI_10007313
cgi-miR-317a	CGI_10026070
cgi-miR-317a	CGI_10025935
cgi-miR-317a	CGI_10025909
cgi-miR-317a	CGI_10008336
cgi-miR-317a	CGI_10012000
cgi-miR-317a	CGI_10019667
cgi-miR-317a	CGI_10020796
cgi-miR-317a	CGI_10012373
cgi-miR-317a	CGI_10010116
cgi-miR-317a	CGI_10012691
cgi-miR-317a	CGI_10012697
cgi-miR-317a	CGI_10012690
cgi-miR-317a	CGI_10018007
cgi-miR-317a	CGI_10003723
cgi-miR-317a	CGI_10007787
cgi-miR-317a	CGI_10012894
cgi-miR-317a	CGI_10003186
cgi-miR-317a	CGI_10002350
cgi-miR-317a	CGI_10021933
cgi-miR-317a	CGI_10025391
cgi-miR-317a	CGI_10025356
cgi-miR-317a	CGI_10002375
cgi-miR-317a	CGI_10027094
cgi-miR-317a	CGI_10021622
cgi-miR-317a	CGI_10026011
cgi-miR-317a	CGI_10025995
cgi-miR-317a	CGI_10014537
cgi-miR-317a	CGI_10026269
cgi-miR-317a	CGI_10022834
cgi-miR-317a	CGI_10022026
cgi-miR-317a	CGI_10002412
cgi-miR-317a	CGI_10012795
cgi-miR-317a	CGI_10005087
cgi-miR-317a	CGI_10025003
cgi-miR-317a	CGI_10021260
cgi-miR-317a	CGI_10019404
cgi-miR-317a	CGI_10020562
cgi-miR-317a	CGI_10020564
cgi-miR-317a	CGI_10008103
cgi-miR-317a	CGI_10027890
cgi-miR-317a	CGI_10010273
cgi-miR-317a	CGI_10028155
cgi-miR-317a	CGI_10017470
cgi-miR-317a	CGI_10017460
cgi-miR-317a	CGI_10005677
cgi-miR-317a	CGI_10023759
cgi-miR-317a	CGI_10020660
cgi-miR-317a	CGI_10010847
cgi-miR-317a	CGI_10005570
cgi-miR-317a	CGI_10011202
cgi-miR-317a	CGI_10015992
cgi-miR-317a	CGI_10023902
cgi-miR-317a	CGI_10023895
cgi-miR-317a	CGI_10008518
cgi-miR-317a	CGI_10010312
cgi-miR-317a	CGI_10010309
cgi-miR-317a	CGI_10010542
cgi-miR-317a	CGI_10017650
cgi-miR-317a	CGI_10017651
cgi-miR-317a	CGI_10021975
cgi-miR-317a	CGI_10016780
cgi-miR-317a	CGI_10016762
cgi-miR-317a	CGI_10023244
cgi-miR-317a	CGI_10008419
cgi-miR-317a	CGI_10006409
cgi-miR-317a	CGI_10010684
cgi-miR-317a	CGI_10008166
cgi-miR-317a	CGI_10010639
cgi-miR-317a	CGI_10027844
cgi-miR-317a	CGI_10027836
cgi-miR-317a	CGI_10009611
cgi-miR-317a	CGI_10008055
cgi-miR-317a	CGI_10010831
cgi-miR-317a	CGI_10014262
cgi-miR-317a	CGI_10014705
cgi-miR-317a	CGI_10006706
cgi-miR-317a	CGI_10006707
cgi-miR-317a	CGI_10017718
cgi-miR-317a	CGI_10024278
cgi-miR-317a	CGI_10026360
cgi-miR-317a	CGI_10008488
cgi-miR-317a	CGI_10023459
cgi-miR-317a	CGI_10019066
cgi-miR-317a	CGI_10007384
cgi-miR-317a	CGI_10022961
cgi-miR-317a	CGI_10028082
cgi-miR-317a	CGI_10028129
cgi-miR-317a	CGI_10003879
cgi-miR-317a	CGI_10004201
cgi-miR-317a	CGI_10000591
cgi-miR-317a	CGI_10001095
cgi-miR-317a	CGI_10021725
cgi-miR-317a	CGI_10027156
cgi-miR-317a	CGI_10015586
cgi-miR-317a	CGI_10028757
cgi-miR-317a	CGI_10005620
cgi-miR-184a	CGI_10013042
cgi-miR-184a	CGI_10005916
cgi-miR-184a	CGI_10014598
cgi-miR-184a	CGI_10024711
cgi-miR-184a	CGI_10016510
cgi-miR-184a	CGI_10020646
cgi-miR-184a	CGI_10005483
cgi-miR-184a	CGI_10024084
cgi-miR-184a	CGI_10007683
cgi-miR-184a	CGI_10027571
cgi-miR-184a	CGI_10005759
cgi-miR-184a	CGI_10007440
cgi-miR-184a	CGI_10022481
cgi-miR-184a	CGI_10025655
cgi-miR-184a	CGI_10022384
cgi-miR-184a	CGI_10023723
cgi-miR-184a	CGI_10004565
cgi-miR-184a	CGI_10025120
cgi-miR-184a	CGI_10010126
cgi-miR-184a	CGI_10003423
cgi-miR-184a	CGI_10016471
cgi-miR-184a	CGI_10012745
cgi-miR-184a	CGI_10016711
cgi-miR-184a	CGI_10010359
cgi-miR-184a	CGI_10015225
cgi-miR-184a	CGI_10025419
cgi-miR-184a	CGI_10008192
cgi-miR-184a	CGI_10005782
cgi-miR-184a	CGI_10007158
cgi-miR-184a	CGI_10014791
cgi-miR-184a	CGI_10015089
cgi-miR-184a	CGI_10026185
cgi-miR-184a	CGI_10020778
cgi-miR-184a	CGI_10011638
cgi-miR-184a	CGI_10012275
cgi-miR-184a	CGI_10007250
cgi-miR-184a	CGI_10006620
cgi-miR-184a	CGI_10027276
cgi-miR-184a	CGI_10028581
cgi-miR-184a	CGI_10014957
cgi-miR-184a	CGI_10024139
cgi-miR-184a	CGI_10011994
cgi-miR-184a	CGI_10002546
cgi-miR-184a	CGI_10019672
cgi-miR-184a	CGI_10024396
cgi-miR-184a	CGI_10006455
cgi-miR-184a	CGI_10012933
cgi-miR-184a	CGI_10006944
cgi-miR-184a	CGI_10024915
cgi-miR-184a	CGI_10024898
cgi-miR-184a	CGI_10019973
cgi-miR-184a	CGI_10015640
cgi-miR-184a	CGI_10014530
cgi-miR-184a	CGI_10014310
cgi-miR-184a	CGI_10023775
cgi-miR-184a	CGI_10013440
cgi-miR-184a	CGI_10015116
cgi-miR-184a	CGI_10019759
cgi-miR-184a	CGI_10018827
cgi-miR-184a	CGI_10027817
cgi-miR-184a	CGI_10016616
cgi-miR-184a	CGI_10000941
cgi-miR-184a	CGI_10010817
cgi-miR-184a	CGI_10003878
cgi-miR-184a	CGI_10024121
cgi-miR-184a	CGI_10028365
cgi-miR-184a	CGI_10018186
cgi-miR-12	CGI_10025683
cgi-miR-12	CGI_10006175
cgi-miR-12	CGI_10011714
cgi-miR-12	CGI_10011325
cgi-miR-12	CGI_10018725
cgi-miR-12	CGI_10004330
cgi-miR-12	CGI_10015301
cgi-miR-12	CGI_10012291
cgi-miR-12	CGI_10020896
cgi-miR-12	CGI_10014245
cgi-miR-12	CGI_10015691
cgi-miR-12	CGI_10004452
cgi-miR-12	CGI_10027976
cgi-miR-1992	CGI_10023987
cgi-miR-1992	CGI_10021111
cgi-miR-1992	CGI_10002605
cgi-miR-1992	CGI_10022355
cgi-miR-1992	CGI_10010252
cgi-miR-1992	CGI_10024751
cgi-miR-1992	CGI_10022003
cgi-miR-1992	CGI_10019177
cgi-miR-1992	CGI_10027749
cgi-miR-1992	CGI_10017842
cgi-miR-1992	CGI_10017582
cgi-miR-1992	CGI_10014882
cgi-miR-1992	CGI_10016711
cgi-miR-1992	CGI_10005252
cgi-miR-1992	CGI_10026694
cgi-miR-1992	CGI_10003849
cgi-miR-1992	CGI_10018618
cgi-miR-1992	CGI_10011714
cgi-miR-1992	CGI_10026812
cgi-miR-1992	CGI_10008198
cgi-miR-1992	CGI_10001476
cgi-miR-1992	CGI_10022577
cgi-miR-1992	CGI_10015432
cgi-miR-1992	CGI_10023655
cgi-miR-1992	CGI_10018387
cgi-miR-1992	CGI_10019568
cgi-miR-1992	CGI_10003603
cgi-miR-1992	CGI_10005149
cgi-miR-1992	CGI_10028547
cgi-miR-1992	CGI_10024169
cgi-miR-1992	CGI_10003157
cgi-miR-1992	CGI_10016312
cgi-miR-1992	CGI_10021163
cgi-miR-1992	CGI_10020968
cgi-miR-1992	CGI_10018766
cgi-miR-1992	CGI_10003997
cgi-miR-1992	CGI_10021787
cgi-miR-1992	CGI_10019651
cgi-miR-1992	CGI_10025008
cgi-miR-1992	CGI_10005499
cgi-miR-1992	CGI_10011087
cgi-miR-1992	CGI_10011855
cgi-miR-1992	CGI_10013227
cgi-miR-1992	CGI_10019488
cgi-miR-1992	CGI_10017664
cgi-miR-1992	CGI_10015128
cgi-miR-1992	CGI_10017114
cgi-miR-1992	CGI_10024682
cgi-miR-1992	CGI_10005043
cgi-miR-1992	CGI_10004455
cgi-miR-1992	CGI_10006362
cgi-miR-1992	CGI_10015420
cgi-miR-1992	CGI_10017186
cgi-miR-1992	CGI_10002824
cgi-miR-1992	CGI_10002240
cgi-miR-1992	CGI_10028774
cgi-miR-2c	CGI_10001406
cgi-miR-2c	CGI_10007493
cgi-miR-2c	CGI_10014554
cgi-miR-2c	CGI_10008685
cgi-miR-2c	CGI_10021128
cgi-miR-2c	CGI_10008731
cgi-miR-2c	CGI_10020854
cgi-miR-2c	CGI_10022668
cgi-miR-2c	CGI_10019722
cgi-miR-2c	CGI_10015054
cgi-miR-2c	CGI_10015142
cgi-miR-2c	CGI_10005847
cgi-miR-2c	CGI_10021998
cgi-miR-2c	CGI_10006854
cgi-miR-2c	CGI_10027585
cgi-miR-2c	CGI_10028675
cgi-miR-2c	CGI_10012395
cgi-miR-2c	CGI_10007652
cgi-miR-2c	CGI_10027029
cgi-miR-2c	CGI_10015733
cgi-miR-2c	CGI_10027748
cgi-miR-2c	CGI_10024339
cgi-miR-2c	CGI_10014659
cgi-miR-2c	CGI_10019819
cgi-miR-2c	CGI_10005254
cgi-miR-2c	CGI_10003556
cgi-miR-2c	CGI_10016679
cgi-miR-2c	CGI_10017764
cgi-miR-2c	CGI_10010617
cgi-miR-2c	CGI_10014418
cgi-miR-2c	CGI_10002916
cgi-miR-2c	CGI_10028254
cgi-miR-2c	CGI_10017501
cgi-miR-2c	CGI_10009772
cgi-miR-2c	CGI_10011780
cgi-miR-2c	CGI_10022145
cgi-miR-2c	CGI_10006014
cgi-miR-2c	CGI_10025830
cgi-miR-2c	CGI_10028843
cgi-miR-2c	CGI_10016816
cgi-miR-2c	CGI_10022579
cgi-miR-2c	CGI_10020783
cgi-miR-2c	CGI_10020389
cgi-miR-2c	CGI_10027298
cgi-miR-2c	CGI_10008445
cgi-miR-2c	CGI_10026577
cgi-miR-2c	CGI_10027478
cgi-miR-2c	CGI_10025716
cgi-miR-2c	CGI_10004300
cgi-miR-2c	CGI_10006004
cgi-miR-2c	CGI_10022730
cgi-miR-2c	CGI_10021833
cgi-miR-2c	CGI_10007534
cgi-miR-2c	CGI_10025927
cgi-miR-2c	CGI_10015739
cgi-miR-2c	CGI_10012341
cgi-miR-2c	CGI_10012607
cgi-miR-2c	CGI_10015642
cgi-miR-2c	CGI_10008414
cgi-miR-2c	CGI_10020557
cgi-miR-2c	CGI_10028150
cgi-miR-2c	CGI_10013436
cgi-miR-2c	CGI_10008970
cgi-miR-2c	CGI_10014779
cgi-miR-2c	CGI_10005899
cgi-miR-2c	CGI_10015986
cgi-miR-2c	CGI_10010316
cgi-miR-2c	CGI_10014337
cgi-miR-2c	CGI_10005818
cgi-miR-2c	CGI_10020023
cgi-miR-2c	CGI_10020020
cgi-miR-2c	CGI_10010639
cgi-miR-2c	CGI_10016631
cgi-miR-2c	CGI_10008088
cgi-miR-2c	CGI_10018654
cgi-miR-2c	CGI_10004335
cgi-miR-2c	CGI_10011534
cgi-miR-2c	CGI_10024288
cgi-miR-2c	CGI_10006361
cgi-miR-2c	CGI_10007951
cgi-miR-2c	CGI_10004098
cgi-miR-2c	CGI_10014445
cgi-miR-252a	CGI_10024570
cgi-miR-252a	CGI_10018050
cgi-miR-252a	CGI_10004565
cgi-miR-252a	CGI_10018929
cgi-miR-252a	CGI_10028273
cgi-miR-252a	CGI_10014929
cgi-miR-252a	CGI_10022726
cgi-miR-252a	CGI_10026032
cgi-miR-252a	CGI_10020409
cgi-miR-252a	CGI_10023274
cgi-miR-252a	CGI_10002756
cgi-miR-252a	CGI_10025187
cgi-miR-252a	CGI_10022473
cgi-miR-252a	CGI_10024547
cgi-miR-252a	CGI_10010922
cgi-miR-252a	CGI_10020470
cgi-miR-252a	CGI_10010639
cgi-miR-252a	CGI_10016859
cgi-miR-252a	CGI_10008255
cgi-miR-252a	CGI_10019034
cgi-miR-252a	CGI_10019033
cgi-miR-252a	CGI_10000496
cgi-miR-252a	CGI_10000533
cgi-miR-252a	CGI_10001009
cgi-miR-252a	CGI_10015584
cgi-miR-33	CGI_10014547
cgi-miR-33	CGI_10017604
cgi-miR-33	CGI_10007360
cgi-miR-33	CGI_10010513
cgi-miR-33	CGI_10012115
cgi-miR-33	CGI_10012054
cgi-miR-33	CGI_10020884
cgi-miR-33	CGI_10010621
cgi-miR-33	CGI_10004076
cgi-miR-33	CGI_10028507
cgi-miR-33	CGI_10006719
cgi-miR-33	CGI_10009111
cgi-miR-33	CGI_10015620
cgi-miR-33	CGI_10011544
cgi-miR-33	CGI_10025518
cgi-miR-33	CGI_10022569
cgi-miR-33	CGI_10026182
cgi-miR-33	CGI_10016379
cgi-miR-33	CGI_10016388
cgi-miR-33	CGI_10022526
cgi-miR-33	CGI_10022243
cgi-miR-33	CGI_10013342
cgi-miR-33	CGI_10019109
cgi-miR-33	CGI_10003870
cgi-miR-33	CGI_10011396
cgi-miR-33	CGI_10017429
cgi-miR-33	CGI_10010267
cgi-miR-33	CGI_10021323
cgi-miR-33	CGI_10009961
cgi-miR-33	CGI_10013694
cgi-miR-33	CGI_10018790
cgi-miR-33	CGI_10005071
cgi-miR-33	CGI_10005320
cgi-miR-33	CGI_10023896
cgi-miR-33	CGI_10016755
cgi-miR-33	CGI_10013349
cgi-miR-33	CGI_10009722
cgi-miR-33	CGI_10003625
cgi-miR-33	CGI_10002608
cgi-miR-33	CGI_10010223
cgi-miR-33	CGI_10001883
cgi-miR-33	CGI_10015998
cgi-miR-33	CGI_10027353
cgi-miR-33	CGI_10027354
cgi-miR-33	CGI_10000111
cgi-miR-33	CGI_10021136
cgi-miR-33	CGI_10021145
cgi-miR-33	CGI_10026781
cgi-miR-1984	CGI_10022667
cgi-miR-1984	CGI_10013756
cgi-miR-1984	CGI_10004016
cgi-miR-1984	CGI_10008844
cgi-miR-1984	CGI_10010705
cgi-miR-1984	CGI_10025415
cgi-miR-1984	CGI_10028910
cgi-miR-1984	CGI_10023668
cgi-miR-1984	CGI_10015316
cgi-miR-1984	CGI_10021625
cgi-miR-1984	CGI_10007767
cgi-miR-1984	CGI_10028104
cgi-miR-1984	CGI_10013287
cgi-miR-1984	CGI_10021152
cgi-miR-190	CGI_10001500
cgi-miR-190	CGI_10006326
cgi-miR-190	CGI_10025249
cgi-miR-190	CGI_10025275
cgi-miR-190	CGI_10026901
cgi-miR-190	CGI_10028926
cgi-miR-190	CGI_10022097
cgi-miR-190	CGI_10017414
cgi-miR-190	CGI_10020951
cgi-miR-190	CGI_10005325
cgi-miR-190	CGI_10005677
cgi-miR-190	CGI_10024556
cgi-miR-190	CGI_10003051
cgi-miR-190	CGI_10025874
cgi-miR-190	CGI_10021516
cgi-miR-190	CGI_10013487
cgi-miR-190	CGI_10024271
cgi-miR-190	CGI_10017195
cgi-miR-190	CGI_10028792
cgi-miR-190	CGI_10028790
cgi-miR-1986	CGI_10011436
cgi-miR-1986	CGI_10010186
cgi-miR-1986	CGI_10006554
cgi-miR-1986	CGI_10020636
cgi-miR-1986	CGI_10027589
cgi-miR-1986	CGI_10009617
cgi-miR-1986	CGI_10012394
cgi-miR-1986	CGI_10007122
cgi-miR-1986	CGI_10007511
cgi-miR-1986	CGI_10011317
cgi-miR-1986	CGI_10005889
cgi-miR-1986	CGI_10015928
cgi-miR-1986	CGI_10024402
cgi-miR-1986	CGI_10023433
cgi-miR-1986	CGI_10006033
cgi-miR-1986	CGI_10021617
cgi-miR-1986	CGI_10023848
cgi-miR-1986	CGI_10008631
cgi-miR-1986	CGI_10013216
cgi-miR-1986	CGI_10013217
cgi-miR-1986	CGI_10019928
cgi-miR-1986	CGI_10010837
cgi-miR-1986	CGI_10022981
cgi-miR-1986	CGI_10023134
cgi-miR-1986	CGI_10027993
cgi-miR-277	CGI_10006406
cgi-miR-277	CGI_10013765
cgi-miR-277	CGI_10017610
cgi-miR-277	CGI_10020570
cgi-miR-277	CGI_10013946
cgi-miR-277	CGI_10024776
cgi-miR-277	CGI_10008535
cgi-miR-277	CGI_10027002
cgi-miR-277	CGI_10021912
cgi-miR-277	CGI_10005588
cgi-miR-277	CGI_10012048
cgi-miR-277	CGI_10024828
cgi-miR-277	CGI_10027699
cgi-miR-277	CGI_10016680
cgi-miR-277	CGI_10019336
cgi-miR-277	CGI_10026914
cgi-miR-277	CGI_10018879
cgi-miR-277	CGI_10012600
cgi-miR-277	CGI_10025715
cgi-miR-277	CGI_10024402
cgi-miR-277	CGI_10016803
cgi-miR-277	CGI_10012933
cgi-miR-277	CGI_10003450
cgi-miR-277	CGI_10003657
cgi-miR-277	CGI_10012570
cgi-miR-277	CGI_10026317
cgi-miR-277	CGI_10012792
cgi-miR-277	CGI_10014307
cgi-miR-277	CGI_10007701
cgi-miR-277	CGI_10009718
cgi-miR-277	CGI_10002038
cgi-miR-277	CGI_10016631
cgi-miR-277	CGI_10024284
cgi-miR-277	CGI_10008914
cgi-miR-277	CGI_10007838
cgi-miR-277	CGI_10000392
cgi-miR-277	CGI_10004846
cgi-miR-9b	CGI_10012746
cgi-miR-9b	CGI_10023196
cgi-miR-9b	CGI_10025556
cgi-miR-9b	CGI_10028908
cgi-miR-9b	CGI_10009255
cgi-miR-9b	CGI_10019937
cgi-miR-9b	CGI_10023499
cgi-miR-9b	CGI_10028349
cgi-miR-182	CGI_10007491
cgi-miR-182	CGI_10010408
cgi-miR-182	CGI_10006579
cgi-miR-182	CGI_10013746
cgi-miR-182	CGI_10020877
cgi-miR-182	CGI_10013752
cgi-miR-182	CGI_10015142
cgi-miR-182	CGI_10007444
cgi-miR-182	CGI_10028699
cgi-miR-182	CGI_10028673
cgi-miR-182	CGI_10004707
cgi-miR-182	CGI_10012393
cgi-miR-182	CGI_10020505
cgi-miR-182	CGI_10018566
cgi-miR-182	CGI_10009684
cgi-miR-182	CGI_10003241
cgi-miR-182	CGI_10025277
cgi-miR-182	CGI_10006718
cgi-miR-182	CGI_10016331
cgi-miR-182	CGI_10016276
cgi-miR-182	CGI_10009732
cgi-miR-182	CGI_10004123
cgi-miR-182	CGI_10008285
cgi-miR-182	CGI_10006257
cgi-miR-182	CGI_10000671
cgi-miR-182	CGI_10010562
cgi-miR-182	CGI_10023925
cgi-miR-182	CGI_10013001
cgi-miR-182	CGI_10021306
cgi-miR-182	CGI_10002296
cgi-miR-182	CGI_10022862
cgi-miR-182	CGI_10009743
cgi-miR-182	CGI_10008103
cgi-miR-182	CGI_10017169
cgi-miR-182	CGI_10020662
cgi-miR-182	CGI_10007217
cgi-miR-182	CGI_10013227
cgi-miR-182	CGI_10025484
cgi-miR-182	CGI_10016965
cgi-miR-182	CGI_10020062
cgi-miR-182	CGI_10021530
cgi-miR-182	CGI_10009023
cgi-miR-182	CGI_10022956
cgi-miR-182	CGI_10022999
cgi-miR-182	CGI_10005878
cgi-miR-182	CGI_10008704
cgi-miR-182	CGI_10000921
cgi-miR-183	CGI_10014906
cgi-miR-183	CGI_10002737
cgi-miR-183	CGI_10012812
cgi-miR-183	CGI_10012494
cgi-miR-183	CGI_10014596
cgi-miR-183	CGI_10007616
cgi-miR-183	CGI_10012264
cgi-miR-183	CGI_10022348
cgi-miR-183	CGI_10016441
cgi-miR-183	CGI_10026726
cgi-miR-183	CGI_10005764
cgi-miR-183	CGI_10012390
cgi-miR-183	CGI_10018014
cgi-miR-183	CGI_10007511
cgi-miR-183	CGI_10014092
cgi-miR-183	CGI_10008569
cgi-miR-183	CGI_10008564
cgi-miR-183	CGI_10007186
cgi-miR-183	CGI_10004951
cgi-miR-183	CGI_10024837
cgi-miR-183	CGI_10024489
cgi-miR-183	CGI_10013566
cgi-miR-183	CGI_10027689
cgi-miR-183	CGI_10027678
cgi-miR-183	CGI_10015254
cgi-miR-183	CGI_10020880
cgi-miR-183	CGI_10025266
cgi-miR-183	CGI_10021348
cgi-miR-183	CGI_10005549
cgi-miR-183	CGI_10018613
cgi-miR-183	CGI_10014299
cgi-miR-183	CGI_10011675
cgi-miR-183	CGI_10016389
cgi-miR-183	CGI_10023658
cgi-miR-183	CGI_10002816
cgi-miR-183	CGI_10010174
cgi-miR-183	CGI_10020390
cgi-miR-183	CGI_10027305
cgi-miR-183	CGI_10016108
cgi-miR-183	CGI_10003826
cgi-miR-183	CGI_10004490
cgi-miR-183	CGI_10015184
cgi-miR-183	CGI_10015512
cgi-miR-183	CGI_10006431
cgi-miR-183	CGI_10003434
cgi-miR-183	CGI_10005858
cgi-miR-183	CGI_10013895
cgi-miR-183	CGI_10007799
cgi-miR-183	CGI_10012291
cgi-miR-183	CGI_10015405
cgi-miR-183	CGI_10006529
cgi-miR-183	CGI_10026541
cgi-miR-183	CGI_10022027
cgi-miR-183	CGI_10016929
cgi-miR-183	CGI_10004971
cgi-miR-183	CGI_10016157
cgi-miR-183	CGI_10021247
cgi-miR-183	CGI_10006872
cgi-miR-183	CGI_10011819
cgi-miR-183	CGI_10006887
cgi-miR-183	CGI_10028198
cgi-miR-183	CGI_10017447
cgi-miR-183	CGI_10018241
cgi-miR-183	CGI_10011202
cgi-miR-183	CGI_10025514
cgi-miR-183	CGI_10021955
cgi-miR-183	CGI_10001793
cgi-miR-183	CGI_10010639
cgi-miR-183	CGI_10027790
cgi-miR-183	CGI_10019621
cgi-miR-183	CGI_10023449
cgi-miR-183	CGI_10006343
cgi-miR-183	CGI_10022982
cgi-miR-183	CGI_10028069
cgi-miR-183	CGI_10009494
cgi-miR-183	CGI_10000441
cgi-miR-183	CGI_10000822
cgi-miR-183	CGI_10001013
cgi-miR-183	CGI_10025162
cgi-miR-183	CGI_10023806
cgi-miR-183	CGI_10028328
cgi-miR-183	CGI_10015577
cgi-miR-124	CGI_10013774
cgi-miR-124	CGI_10005917
cgi-miR-124	CGI_10017255
cgi-miR-124	CGI_10016361
cgi-miR-124	CGI_10010505
cgi-miR-124	CGI_10028654
cgi-miR-124	CGI_10022378
cgi-miR-124	CGI_10018011
cgi-miR-124	CGI_10000878
cgi-miR-124	CGI_10010531
cgi-miR-124	CGI_10017491
cgi-miR-124	CGI_10026812
cgi-miR-124	CGI_10028872
cgi-miR-124	CGI_10003999
cgi-miR-124	CGI_10005887
cgi-miR-124	CGI_10002382
cgi-miR-124	CGI_10022249
cgi-miR-124	CGI_10022700
cgi-miR-124	CGI_10002296
cgi-miR-124	CGI_10022831
cgi-miR-124	CGI_10018138
cgi-miR-124	CGI_10002558
cgi-miR-124	CGI_10019086
cgi-miR-124	CGI_10018970
cgi-miR-124	CGI_10007423
cgi-miR-124	CGI_10026263
cgi-miR-124	CGI_10016862
cgi-miR-124	CGI_10024303
cgi-miR-124	CGI_10003939
cgi-miR-745b	CGI_10024017
cgi-miR-745b	CGI_10023986
cgi-miR-745b	CGI_10016514
cgi-miR-745b	CGI_10004707
cgi-miR-745b	CGI_10022398
cgi-miR-745b	CGI_10027501
cgi-miR-745b	CGI_10023549
cgi-miR-745b	CGI_10026879
cgi-miR-745b	CGI_10014982
cgi-miR-745b	CGI_10016568
cgi-miR-745b	CGI_10012092
cgi-miR-745b	CGI_10024177
cgi-miR-745b	CGI_10003983
cgi-miR-745b	CGI_10010788
cgi-miR-745b	CGI_10021592
cgi-miR-745b	CGI_10014235
cgi-miR-745b	CGI_10021786
cgi-miR-745b	CGI_10022455
cgi-miR-745b	CGI_10021222
cgi-miR-745b	CGI_10020674
cgi-miR-745b	CGI_10020044
cgi-miR-745b	CGI_10021531
cgi-miR-745b	CGI_10024616
cgi-miR-745b	CGI_10005040
cgi-miR-745b	CGI_10003797
cgi-miR-745b	CGI_10028072
cgi-miR-745b	CGI_10000310
cgi-miR-745b	CGI_10000864
cgi-miR-745b	CGI_10028040
cgi-miR-745b	CGI_10028407
cgi-miR-71	CGI_10007103
cgi-miR-71	CGI_10014918
cgi-miR-71	CGI_10016402
cgi-miR-71	CGI_10017547
cgi-miR-71	CGI_10024002
cgi-miR-71	CGI_10019205
cgi-miR-71	CGI_10022937
cgi-miR-71	CGI_10022933
cgi-miR-71	CGI_10005312
cgi-miR-71	CGI_10020849
cgi-miR-71	CGI_10015054
cgi-miR-71	CGI_10019905
cgi-miR-71	CGI_10009104
cgi-miR-71	CGI_10014634
cgi-miR-71	CGI_10004786
cgi-miR-71	CGI_10013516
cgi-miR-71	CGI_10028671
cgi-miR-71	CGI_10003896
cgi-miR-71	CGI_10006175
cgi-miR-71	CGI_10009628
cgi-miR-71	CGI_10012064
cgi-miR-71	CGI_10008050
cgi-miR-71	CGI_10010885
cgi-miR-71	CGI_10024490
cgi-miR-71	CGI_10027696
cgi-miR-71	CGI_10026595
cgi-miR-71	CGI_10021301
cgi-miR-71	CGI_10017766
cgi-miR-71	CGI_10015868
cgi-miR-71	CGI_10007210
cgi-miR-71	CGI_10021361
cgi-miR-71	CGI_10015617
cgi-miR-71	CGI_10011675
cgi-miR-71	CGI_10010075
cgi-miR-71	CGI_10028852
cgi-miR-71	CGI_10028862
cgi-miR-71	CGI_10028843
cgi-miR-71	CGI_10015028
cgi-miR-71	CGI_10022243
cgi-miR-71	CGI_10005056
cgi-miR-71	CGI_10027273
cgi-miR-71	CGI_10019146
cgi-miR-71	CGI_10028558
cgi-miR-71	CGI_10017855
cgi-miR-71	CGI_10015328
cgi-miR-71	CGI_10024190
cgi-miR-71	CGI_10015512
cgi-miR-71	CGI_10013722
cgi-miR-71	CGI_10011394
cgi-miR-71	CGI_10020401
cgi-miR-71	CGI_10026126
cgi-miR-71	CGI_10023287
cgi-miR-71	CGI_10012914
cgi-miR-71	CGI_10007799
cgi-miR-71	CGI_10003392
cgi-miR-71	CGI_10025374
cgi-miR-71	CGI_10006154
cgi-miR-71	CGI_10014530
cgi-miR-71	CGI_10022321
cgi-miR-71	CGI_10014850
cgi-miR-71	CGI_10007013
cgi-miR-71	CGI_10007139
cgi-miR-71	CGI_10022442
cgi-miR-71	CGI_10021247
cgi-miR-71	CGI_10018273
cgi-miR-71	CGI_10003002
cgi-miR-71	CGI_10008328
cgi-miR-71	CGI_10005892
cgi-miR-71	CGI_10003477
cgi-miR-71	CGI_10015976
cgi-miR-71	CGI_10010312
cgi-miR-71	CGI_10010309
cgi-miR-71	CGI_10001010
cgi-miR-71	CGI_10013503
cgi-miR-71	CGI_10016210
cgi-miR-71	CGI_10026214
cgi-miR-71	CGI_10016618
cgi-miR-71	CGI_10023509
cgi-miR-71	CGI_10016867
cgi-miR-71	CGI_10001528
cgi-miR-71	CGI_10023149
cgi-miR-71	CGI_10025179
cgi-miR-71	CGI_10023793
cgi-miR-71	CGI_10027146
cgi-miR-71	CGI_10027976
cgi-miR-71	CGI_10017794
cgi-miR-71	CGI_10020092
cgi-miR-71	CGI_10028724
cgi-miR-29a	CGI_10007106
cgi-miR-29a	CGI_10002737
cgi-miR-29a	CGI_10012809
cgi-miR-29a	CGI_10005310
cgi-miR-29a	CGI_10019711
cgi-miR-29a	CGI_10017894
cgi-miR-29a	CGI_10004737
cgi-miR-29a	CGI_10024094
cgi-miR-29a	CGI_10007304
cgi-miR-29a	CGI_10010285
cgi-miR-29a	CGI_10015564
cgi-miR-29a	CGI_10027579
cgi-miR-29a	CGI_10025660
cgi-miR-29a	CGI_10018039
cgi-miR-29a	CGI_10027761
cgi-miR-29a	CGI_10016472
cgi-miR-29a	CGI_10021042
cgi-miR-29a	CGI_10014644
cgi-miR-29a	CGI_10024821
cgi-miR-29a	CGI_10024862
cgi-miR-29a	CGI_10005746
cgi-miR-29a	CGI_10016523
cgi-miR-29a	CGI_10013575
cgi-miR-29a	CGI_10009117
cgi-miR-29a	CGI_10007949
cgi-miR-29a	CGI_10023535
cgi-miR-29a	CGI_10004091
cgi-miR-29a	CGI_10002307
cgi-miR-29a	CGI_10013959
cgi-miR-29a	CGI_10025580
cgi-miR-29a	CGI_10022789
cgi-miR-29a	CGI_10022562
cgi-miR-29a	CGI_10006124
cgi-miR-29a	CGI_10005366
cgi-miR-29a	CGI_10024438
cgi-miR-29a	CGI_10019585
cgi-miR-29a	CGI_10027233
cgi-miR-29a	CGI_10001877
cgi-miR-29a	CGI_10027279
cgi-miR-29a	CGI_10006391
cgi-miR-29a	CGI_10015328
cgi-miR-29a	CGI_10026577
cgi-miR-29a	CGI_10026552
cgi-miR-29a	CGI_10015203
cgi-miR-29a	CGI_10015495
cgi-miR-29a	CGI_10005999
cgi-miR-29a	CGI_10005099
cgi-miR-29a	CGI_10009856
cgi-miR-29a	CGI_10026086
cgi-miR-29a	CGI_10015633
cgi-miR-29a	CGI_10021944
cgi-miR-29a	CGI_10011728
cgi-miR-29a	CGI_10021011
cgi-miR-29a	CGI_10025200
cgi-miR-29a	CGI_10021616
cgi-miR-29a	CGI_10012347
cgi-miR-29a	CGI_10022844
cgi-miR-29a	CGI_10002413
cgi-miR-29a	CGI_10017965
cgi-miR-29a	CGI_10015828
cgi-miR-29a	CGI_10003912
cgi-miR-29a	CGI_10009355
cgi-miR-29a	CGI_10004926
cgi-miR-29a	CGI_10003521
cgi-miR-29a	CGI_10028228
cgi-miR-29a	CGI_10023774
cgi-miR-29a	CGI_10012981
cgi-miR-29a	CGI_10008031
cgi-miR-29a	CGI_10022273
cgi-miR-29a	CGI_10019922
cgi-miR-29a	CGI_10023231
cgi-miR-29a	CGI_10014513
cgi-miR-29a	CGI_10013028
cgi-miR-29a	CGI_10025803
cgi-miR-29a	CGI_10025801
cgi-miR-29a	CGI_10020741
cgi-miR-29a	CGI_10007224
cgi-miR-29a	CGI_10028082
cgi-miR-29a	CGI_10023152
cgi-miR-29a	CGI_10000903
cgi-miR-29a	CGI_10021713
cgi-miR-29a	CGI_10024106
cgi-miR-29a	CGI_10028416
cgi-miR-29a	CGI_10028732
cgi-miR-29b	CGI_10002737
cgi-miR-29b	CGI_10012809
cgi-miR-29b	CGI_10005310
cgi-miR-29b	CGI_10019711
cgi-miR-29b	CGI_10017894
cgi-miR-29b	CGI_10024094
cgi-miR-29b	CGI_10005142
cgi-miR-29b	CGI_10007304
cgi-miR-29b	CGI_10010285
cgi-miR-29b	CGI_10015564
cgi-miR-29b	CGI_10027579
cgi-miR-29b	CGI_10018039
cgi-miR-29b	CGI_10016472
cgi-miR-29b	CGI_10021042
cgi-miR-29b	CGI_10024821
cgi-miR-29b	CGI_10013575
cgi-miR-29b	CGI_10009117
cgi-miR-29b	CGI_10007949
cgi-miR-29b	CGI_10023535
cgi-miR-29b	CGI_10004091
cgi-miR-29b	CGI_10025580
cgi-miR-29b	CGI_10022789
cgi-miR-29b	CGI_10022562
cgi-miR-29b	CGI_10006124
cgi-miR-29b	CGI_10005366
cgi-miR-29b	CGI_10024438
cgi-miR-29b	CGI_10018398
cgi-miR-29b	CGI_10019585
cgi-miR-29b	CGI_10027233
cgi-miR-29b	CGI_10027279
cgi-miR-29b	CGI_10015328
cgi-miR-29b	CGI_10026577
cgi-miR-29b	CGI_10015203
cgi-miR-29b	CGI_10015495
cgi-miR-29b	CGI_10005999
cgi-miR-29b	CGI_10005099
cgi-miR-29b	CGI_10026086
cgi-miR-29b	CGI_10021011
cgi-miR-29b	CGI_10025200
cgi-miR-29b	CGI_10021616
cgi-miR-29b	CGI_10022844
cgi-miR-29b	CGI_10017965
cgi-miR-29b	CGI_10015828
cgi-miR-29b	CGI_10004926
cgi-miR-29b	CGI_10003521
cgi-miR-29b	CGI_10028228
cgi-miR-29b	CGI_10012981
cgi-miR-29b	CGI_10008031
cgi-miR-29b	CGI_10022273
cgi-miR-29b	CGI_10019922
cgi-miR-29b	CGI_10023231
cgi-miR-29b	CGI_10007004
cgi-miR-29b	CGI_10014513
cgi-miR-29b	CGI_10013028
cgi-miR-29b	CGI_10025803
cgi-miR-29b	CGI_10025801
cgi-miR-29b	CGI_10020741
cgi-miR-29b	CGI_10007224
cgi-miR-29b	CGI_10023152
cgi-miR-29b	CGI_10024106
cgi-miR-29b	CGI_10028416
cgi-miR-29b	CGI_10028732
cgi-miR-87	CGI_10011585
cgi-miR-87	CGI_10024014
cgi-miR-87	CGI_10019234
cgi-miR-87	CGI_10017303
cgi-miR-87	CGI_10010085
cgi-miR-87	CGI_10010246
cgi-miR-87	CGI_10002833
cgi-miR-87	CGI_10026707
cgi-miR-87	CGI_10026991
cgi-miR-87	CGI_10025646
cgi-miR-87	CGI_10027724
cgi-miR-87	CGI_10015669
cgi-miR-87	CGI_10010070
cgi-miR-87	CGI_10012745
cgi-miR-87	CGI_10014885
cgi-miR-87	CGI_10015240
cgi-miR-87	CGI_10008838
cgi-miR-87	CGI_10008201
cgi-miR-87	CGI_10004539
cgi-miR-87	CGI_10027317
cgi-miR-87	CGI_10028570
cgi-miR-87	CGI_10026052
cgi-miR-87	CGI_10025908
cgi-miR-87	CGI_10011998
cgi-miR-87	CGI_10018414
cgi-miR-87	CGI_10020444
cgi-miR-87	CGI_10017442
cgi-miR-87	CGI_10003275
cgi-miR-87	CGI_10004575
cgi-miR-87	CGI_10010750
cgi-miR-87	CGI_10004859
cgi-miR-87	CGI_10021014
cgi-miR-87	CGI_10018769
cgi-miR-87	CGI_10027057
cgi-miR-87	CGI_10007011
cgi-miR-87	CGI_10011613
cgi-miR-87	CGI_10019644
cgi-miR-87	CGI_10001513
cgi-miR-87	CGI_10023762
cgi-miR-87	CGI_10010455
cgi-miR-87	CGI_10014126
cgi-miR-87	CGI_10001010
cgi-miR-87	CGI_10010926
cgi-miR-87	CGI_10016215
cgi-miR-87	CGI_10027822
cgi-miR-87	CGI_10004131
cgi-miR-87	CGI_10014264
cgi-miR-87	CGI_10025596
cgi-miR-87	CGI_10026376
cgi-miR-87	CGI_10004452
cgi-miR-87	CGI_10019079
cgi-miR-87	CGI_10014287
cgi-miR-87	CGI_10022975
cgi-miR-87	CGI_10028732
cgi-miR-2d	CGI_10001406
cgi-miR-2d	CGI_10007493
cgi-miR-2d	CGI_10014922
cgi-miR-2d	CGI_10017781
cgi-miR-2d	CGI_10014554
cgi-miR-2d	CGI_10008685
cgi-miR-2d	CGI_10021128
cgi-miR-2d	CGI_10004162
cgi-miR-2d	CGI_10013733
cgi-miR-2d	CGI_10008731
cgi-miR-2d	CGI_10022668
cgi-miR-2d	CGI_10019710
cgi-miR-2d	CGI_10015054
cgi-miR-2d	CGI_10015142
cgi-miR-2d	CGI_10005847
cgi-miR-2d	CGI_10021998
cgi-miR-2d	CGI_10027585
cgi-miR-2d	CGI_10028675
cgi-miR-2d	CGI_10012395
cgi-miR-2d	CGI_10007652
cgi-miR-2d	CGI_10015733
cgi-miR-2d	CGI_10027748
cgi-miR-2d	CGI_10021914
cgi-miR-2d	CGI_10007253
cgi-miR-2d	CGI_10001162
cgi-miR-2d	CGI_10015665
cgi-miR-2d	CGI_10024339
cgi-miR-2d	CGI_10014659
cgi-miR-2d	CGI_10024842
cgi-miR-2d	CGI_10019819
cgi-miR-2d	CGI_10009749
cgi-miR-2d	CGI_10005254
cgi-miR-2d	CGI_10026607
cgi-miR-2d	CGI_10017740
[truncated: 5,697 more rows]
